# Supplementary material for: Diversity and associations of parasites, parasitoids, and nest-associated organisms of Vespa mandarinia (Hymenoptera: Vespidae) in South Korea
Source: PeerJ. 2026 May 19;14:e21240. doi: 10.7717/peerj.21240 (PMC13196716; doi:10.7717/peerj.21240)
Supplement: Supplemental Information 1 — FASTA-formatted DNA barcode (COI) and 18S rRNA sequences generated in this study (Pheromermis vesparum). [file peerj-14-21240-s001.txt]

>Ph-1
GTAGTTATATGCTTGTCTCAAAGATTAAGCCATGCATGTCTAAGCACATGCCTTAAAATGGTAAAGCCGCGAATGGCTCGGTATAACAGCTACGGTTTATTAGATTTTTGTTATCTACTTGGATAACTGTGGTAATTCTAGAGCTAATACATGCAAGAAAGCTCGGACCTTGCGGAAAGAGCGCATTTATTAGATCAAAACCAATCGAATTTCGGTTCGTGTTTTGGTGACTCTGAATAACTAAGTTGATCGCACAGTCTCGCACTGGCGACGTATCTTTCAAATGTCTGCCTTATCAACTTTCGATGGTAGGTTATACGCCTACCATGGTTATAACGGGTAACGGAGAATAAGGGTTCGACTCCGGAGAGGGAGCCTGAGAAACGGCTACCACATCCAAGGAAGGCAGCAGGCGCGCAAATTACCCAATCCCAGTACGGGGAGGTAGTGACGAAAAATAACGAGATAGTCCACTTTGTGGCCTGTCATCGGAATGGGTACAATTTAAATCCTTTAACGAGGATCTATTAGAGGGCAAGTCTGGTGCCAGCAGCCGCGGTAATTCCAGCTCTAATAGCGTATATTAAAGTTGTTGTGGTTAAAACGCCCGTAGTTGATTTTTCGACTGTGAAGGTCGGTAGCCCGTATGGGTTTCACTGTCCCTTCAAGTCTGAATTTGAGTTTTCTGCCGGTGCTCTTTACCGGGTGTCGGCAGTGACTTGAACGTTTACTTTGAAAAAATTAGAGTGCTTAAAGCAAGCTATACGCTTGAATATAGTGCATGGGATAATGGAATAGGACTTTGGTCTTATTTTGTTGGTTTTCGAGATTGAAGTAATGATTAAGAGGAACAGACGGGGGCATTCGTATTGTTGCGTTAGAGGTGAAATTCTTGGATCGCAGCAAGACGAACAACTG
