# Supplementary material for: Diversity and associations of parasites, parasitoids, and nest-associated organisms of Vespa mandarinia (Hymenoptera: Vespidae) in South Korea
Source: PeerJ. 2026 May 19;14:e21240. doi: 10.7717/peerj.21240 (PMC13196716; doi:10.7717/peerj.21240)
Supplement: Supplemental Information 2 [file peerj-14-21240-s002.fasta]

>HeADL-1
TTAAGAATCCTTATTCGAGCCGAATTAGGTCACCCAGGAGCTTTAATTGGAGATGACCAAATTTATAACGTAATTGTTACTGCCCATGCTTTTGTAATAATTTTCTTTATAGTTATACCAATTATAATTGGTGGATTTGGTAATTGACTTGTTCCACTGATATTAGGAGCCCCTGATATAGCTTTCCCACGAATAAATAACATAAGTTTCTGGCTACTTCCCCCCTCTCTCACTCTTTTATTAGCATCTTCTATAGTAGATGCTGGAGCAGGAACCGGTTGAACTGTCTACCCCCCCTTAGCCGCTGGTATTGCCCATAGAGGAGCTTCAGTTGACCTAGCTATTTTTTCCCTTCATTTAGCCGGGATTTCTTCAATTTTAGGGGCTGTAAATTTTATTACTACAGTAATCAATATACGATCGACAGGAATTACATTTGACCGAATACCTCTATTTGTTTGATCAGTGGTAATTACAGCAGTACTTCTTCTTCTGTCACTTCCTGTTCTTGCCGGAGCTATTACCATATTATTAACAGATCGAAATTTAAATACTTCTTTCTTCGACCCAGCCGGAGGGGGTGACCCAATTCTTTAT
>HeJJA-1
TTAAGAATTCTTATTCGAGCCGAATTAGGTCATCCAGGAGCTTTAATTGGAGATGACCAAATTTATAACGTAATTGTTACTGCCCATGCTTTTGTAATAATTTTCTTTATAGTAATGCCAATTATAATTGGTGGATTTGGTAATTGACTTGTTCCCCTAATATTAGGAGCCCCTGATATAGCTTTCCCACGAATAAATAACATAAGTTTCTGGTTACTTCCCCCCTCTCTCACTCTTTTATTAGCCTCTTCTATAGTAGATGCCGGAGCAGGAACCGGTTGAACTGTCTACCCCCCCTTAGCCGCTGGTATTGCTCATAGTGGAGCTTCAGTTGACCTAGCTATTTTTTCCCTTCACTTAGCCGGGATTTCTTCAATTTTAGGGGCTGTAAATTTTATTACAACAGTAATCAATATACGATCGACAGGAATTACATTTGATCGAATACCTCTATTTGTTTGATCAGTAATAATTACAGCAGTACTTCTCCTTCTGTCACTTCCTGTTCTTGCTGGGGCTATTACCATATTATTAACAGATCGAAATTTAAATACTTCTTTCTTCGACCCAGCCGGAGGAGGAGATCCCATTCTTTAT
>HeJJA-2
TTAAGAATCCTTATTCGAGCCGAATTAGGTCACCCAGGAGCTTTAATTGGAGATGACCAAATTTATAACGTAATTGTTACTGCCCATGCTTTTGTAATAATTTTCTTTATAGTTATACCAATTATAATTGGTGGATTTGGTAATTGACTTGTTCCACTGATATTAGGAGCCCCTGATATAGCTTTCCCACGAATAAATAACATAAGTTTCTGGCTACTTCCCCCCTCTCTCACTCTTTTATTAGCATCTTCTATAGTAGATGCTGGAGCAGGAACCGGTTGAACTGTCTACCCCCCCTTAGCCGCTGGTATTGCCCATAGAGGAGCTTCAGTTGACCTAGCTATTTTTTCCCTTCATTTAGCCGGGATTTCTTCAATTTTAGGGGCTGTAAATTTTATTACTACAGTAATCAATATACGATCGACAGGAATTACATTTGACCGAATACCTCTATTTGTTTGATCAGTGGTAATTACAGCAGTACTTCTTCTTCTGTCACTTCCTGTTCTTGCCGGAGCTATTACCATATTATTAACAGATCGAAATTTAAATACTTCTTTCTTCGACCCAGCCGGAGGGGGTGACCCAATTCTTTAT
>HeUSA-1
TTAAGAATTCTTATTCGAGCCGAATTAGGTCATCCAGGAGCTTTAATTGGAGATGACCAAATTTATAACGTAATTGTTACTGCCCATGCTTTTGTAATAATTTTCTTTATAGTAATGCCAATTATAATTGGTGGATTTGGTAATTGACTTGTTCCCCTAATATTAGGAGCCCCTGATATAGCTTTCCCACGAATAAATAACATAAGTTTCTGGTTACTTCCCCCCTCTCTCACTCTTTTATTAGCCTCTTCTATAGTAGATGCCGGAGCAGGAACCGGTTGAACTGTCTACCCCCCCTTAGCCGCTGGTATTGCTCATAGTGGAGCTTCAGTTGACCTAGCTATTTTTTCCCTTCACTTAGCCGGGATTTCTTCAATTTTAGGGGCTGTAAATTTTATTACAACAGTAATCAATATACGATCGACAGGAATTACATTTGATCGAATACCTCTATTTGTTTGATCAGTAATAATTACAGCAGTACTTCTCCTTCTGTCACTTCCTGTTCTTGCTGGGGCTATTACCATATTATTAACAGATCGAAATTTAAATACTTCTTTCTTCGACCCAGCCGGAGGAGGAGATCCCATTCTTTAT
>HeUSA-2
TTAAGAATTCTTATTCGAGCCGAATTAGGTCATCCAGGAGCTTTAATTGGAGATGACCAAATTTATAACGTAATTGTTACTGCCCATGCTTTTGTAATAATTTTCTTTATAGTAATGCCAATTATAATTGGTGGATTTGGTAATTGACTTGTTCCCCTAATATTAGGAGCCCCTGATATAGCTTTCCCACGAATAAATAACATAAGTTTCTGGTTACTTCCCCCCTCTCTCACTCTTTTATTAGCCTCTTCTATAGTAGATGCCGGAGCAGGAACCGGTTGAACTGTCTACCCCCCCTTAGCCGCTGGTATTGCTCATAGTGGAGCTTCAGTTGACCTAGCTATTTTTTCCCTTCACTTAGCCGGGATTTCTTCAATTTTAGGGGCTGTAAATTTTATTACAACAGTAATCAATATACGATCGACAGGAATTACATTTGATCGAATACCTCTATTTGTTTGATCAGTAATAATTACAGCAGTACTTCTCCTTCTGTCACTTCCTGTTCTTGCTGGGGCTATTACCATATTATTAACAGATCGAAATTTAAATACTTCTTTCTTCGACCCAGCCGGAGGAGGAGATCCCATTCTTTAT
>HeUSL-1
TTAAGAATTCTTATTCGAGCCGAATTAGGTCATCCAGGAGCTTTAATTGGAGATGACCAAATTTATAACGTAATTGTTACTGCCCATGCTTTTGTAATAATTTTCTTTATAGTAATGCCAATTATAATTGGTGGATTTGGTAATTGACTTGTTCCCCTAATATTAGGAGCCCCTGATATAGCTTTCCCACGAATAAATAACATAAGTTTCTGGTTACTTCCCCCCTCTCTCACTCTTTTATTAGCCTCTTCTATAGTAGATGCCGGAGCAGGAACCGGTTGAACTGTCTACCCCCCCTTAGCCGCTGGTATTGCTCATAGTGGAGCTTCAGTTGACCTAGCTATTTTTTCCCTTCACTTAGCCGGGATTTCTTCAATTTTAGGGGCTGTAAATTTTATTACAACAGTAATCAATATACGATCGACAGGAATTACATTTGATCGAATACCTCTATTTGTTTGATCAGTAATAATTACAGCAGTACTTCTCCTTCTGTCACTTCCTGTTCTTGCTGGGGCTATTACCATATTATTAACAGATCGAAATTTAAATACTTCTTTCTTCGACCCAGCCGGAGGAGGAGATCCCATTCTTTAT
>HeUSL-2
TTAAGAATCCTTATTCGAGCCGAATTAGGTCACCCAGGAGCTTTAATTGGAGATGACCAAATTTATAACGTAATTGTTACTGCCCATGCTTTTGTAATAATTTTCTTTATAGTTATACCAATTATAATTGGTGGATTTGGTAATTGACTTGTTCCACTGATATTAGGAGCCCCTGATATAGCTTTCCCACGAATAAATAACATAAGTTTCTGGCTACTTCCCCCCTCTCTCACTCTTTTATTAGCATCTTCTATAGTAGATGCTGGAGCAGGAACCGGTTGAACTGTCTACCCCCCCTTAGCCGCTGGTATTGCCCATAGAGGAGCTTCAGTTGACCTAGCTATTTTTTCCCTTCATTTAGCCGGGATTTCTTCAATTTTAGGGGCTGTAAATTTTATTACTACAGTAATCAATATACGATCGACAGGAATTACATTTGACCGAATACCTCTATTTGTTTGATCAGTGGTAATTACAGCAGTACTTCTTCTTCTGTCACTTCCTGTTCTTGCCGGAGCTATTACCATATTATTAACAGATCGAAATTTAAATACTTCTTTCTTCGACCCAGCCGGAGGGGGTGACCCAATTCTTTAT
