# Supplementary material for: Diversity and associations of parasites, parasitoids, and nest-associated organisms of Vespa mandarinia (Hymenoptera: Vespidae) in South Korea
Source: PeerJ. 2026 May 19;14:e21240. doi: 10.7717/peerj.21240 (PMC13196716; doi:10.7717/peerj.21240)
Supplement: Supplemental Information 3 — FASTA-formatted DNA barcode (COI) and 18S rRNA sequences generated in this study (Pyralis spp). [file peerj-14-21240-s003.txt]

>Py-1
AGTCTTTTAATTCGAGCTGAACTTGGTAATCCTGGGTCTTTAATCGGAGATGATCAAATTTATAATACTATTGTTACAGCTCATGCTTTTATTATAATTTTTTTTATAGTTATACCAATTATAATTGGCGGATTTGGTAATTGATTAGTCCCTTTAATATTAGGAGCCCCTGATATAGCTTTCCCACGTATAAATAATATAAGATTTTGACTCTTGCCCCCTTCATTAACTCTTCTTATTTCTAGAAGTATTGTTGAAAATGGAGCAGGTACTGGTTGAACAGTCTATCCCCCCCTCTCCTCTAATATTGCCCATAGAGGAACTTCTGTAGACTTAGCTATTTTCTCCTTACATTTAGCTGGAATTTCTTCTATTTTAGGAGCTATTAATTTTATTACAACAATTATTAATATAAAATTAAATAATCTCTCTTTTGATCAAATACCTCTTTTTGTTTGATCAGTGGGTATTACAGCCTTATTATTACTTTTATCTTTACCTGTATTAGCGGGAGCAATTACCATATTACTTACCGACCGTAATTTAAATACTTCCTTTTTTGACCCAGCTGGAGGAGGTGACCCTATTCTTTATCAA
>Py-2
AGTCTTTTAATTCGAGCTGAACTTGGTAATCCTGGGTCTTTAATCGGAGATGATCAAATTTATAATACTATTGTTACAGCTCATGCTTTTATTATAATTTTTTTTATAGTTATACCAATTATAATTGGCGGATTTGGTAATTGATTAGTCCCTTTAATATTAGGAGCCCCTGATATAGCTTTCCCACGTATAAATAATATAAGATTTTGACTCTTGCCCCCTTCATTAACTCTTCTTATTTCTAGAAGTATTGTTGAAAATGGAGCAGGTACTGGTTGAACAGTCTATCCCCCCCTCTCCTCTAATATTGCCCATAGAGGAACTTCTGTAGACTTAGCTATTTTCTCCTTACATTTAGCTGGAATTTCTTCTATTTTAGGAGCTATTAATTTTATTACAACAATTATTAATATAAAATTAAATAATCTCTCTTTTGATCAAATACCTCTTTTTGTTTGATCAGTGGGTATTACAGCCTTATTATTACTTTTATCTTTACCTGTATTAGCGGGAGCAATTACCATATTACTTACCGACCGTAATTTAAATACTTCCTTTTTTGACCCAGCTGGAGGAGGTGACCCTATTCTTTATCAA
>Py-3
AGTCTTTTAATTCGAGCTGAACTTGGTAATCCTGGGTCTTTAATCGGAGATGATCAAATTTATAATACTATTGTTACAGCTCATGCTTTTATTATAATTTTTTTTATAGTTATACCAATTATAATTGGCGGATTTGGTAATTGATTAGTCCCTTTAATATTAGGAGCCCCTGATATAGCTTTCCCACGTATAAATAATATAAGATTTTGACTCTTGCCCCCTTCATTAACTCTTCTTATTTCTAGAAGTATTGTTGAAAATGGAGCAGGTACTGGTTGAACAGTCTATCCCCCCCTCTCCTCTAATATTGCCCATAGAGGAACTTCTGTAGACTTAGCTATTTTCTCCTTACATTTAGCTGGAATTTCTTCTATTTTAGGAGCTATTAATTTTATTACAACAATTATTAATATAAAATTAAATAATCTCTCTTTTGATCAAATACCTCTTTTTGTTTGATCAGTGGGTATTACAGCCTTATTATTACTTTTATCTTTACCTGTATTAGCGGGAGCAATTACCATATTACTTACCGACCGTAATTTAAATACTTCCTTTTTTGACCCAGCTGGAGGAGGTGACCCTATTCTTTATCAA
>Py-4
AGTCTTTTAATTCGAGCTGAACTTGGTAATCCTGGGTCTTTAATCGGAGATGATCAAATTTATAATACTATTGTTACAGCTCATGCTTTTATTATAATTTTTTTTATAGTTATACCAATTATAATTGGCGGATTTGGTAATTGATTAGTCCCTTTAATATTAGGAGCCCCTGATATAGCTTTCCCACGTATAAATAATATAAGATTTTGACTCTTGCCCCCTTCATTAACTCTTCTTATTTCTAGAAGTATTGTTGAAAATGGAGCAGGTACTGGTTGAACAGTCTATCCCCCCCTCTCCTCTAATATTGCCCATAGAGGAACTTCTGTAGACTTAGCTATTTTCTCCTTACATTTAGCTGGAATTTCTTCTATTTTAGGAGCTATTAATTTTATTACAACAATTATTAATATAAAATTAAATAATCTCTCTTTTGATCAAATACCTCTTTTTGTTTGATCAGTGGGTATTACAGCCTTATTATTACTTTTATCTTTACCTGTATTAGCGGGAGCAATTACCATATTACTTACCGACCGTAATTTAAATACTTCCTTTTTTGACCCAGCTGGAGGAGGTGACCCTATTCTTTATCAA
>Py-5
AGTCTTTTAATTCGAGCTGAACTTGGTAATCCTGGGTCTTTAATCGGAGATGATCAAATTTATAATACTATTGTTACAGCTCATGCTTTTATTATAATTTTTTTTATAGTTATACCAATTATAATTGGCGGATTTGGTAATTGATTAGTCCCTTTAATATTAGGAGCCCCTGATATAGCTTTCCCACGTATAAATAATATAAGATTTTGACTCTTGCCCCCTTCATTAACTCTTCTTATTTCTAGAAGTATTGTTGAAAATGGAGCAGGTACTGGTTGAACAGTCTATCCCCCCCTCTCCTCTAATATTGCCCATAGAGGAACTTCTGTAGACTTAGCTATTTTCTCCTTACATTTAGCTGGAATTTCTTCTATTTTAGGAGCTATTAATTTTATTACAACAATTATTAATATAAAATTAAATAATCTCTCTTTTGATCAAATACCTCTTTTTGTTTGATCAGTGGGTATTACAGCCTTATTATTACTTTTATCTTTACCTGTATTAGCGGGAGCAATTACCATATTACTTACCGACCGTAATTTAAATACTTCCTTTTTTGACCCAGCTGGAGGAGGTGACCCTATTCTTTATCAA
>Py-7
AGTCTTTTAATTCGAGCTGAACTTGGTAATCCTGGGTCTTTAATCGGAGATGATCAAATTTATAATACTATTGTTACAGCTCATGCTTTTATTATAATTTTTTTTATAGTTATACCAATTATAATTGGCGGATTTGGTAATTGATTAGTCCCTTTAATATTAGGAGCCCCTGATATAGCTTTCCCACGTATAAATAATATAAGATTTTGACTCTTGCCCCCTTCATTAACTCTTCTTATTTCTAGAAGTATTGTTGAAAATGGAGCAGGTACTGGTTGAACAGTCTATCCCCCCCTCTCCTCTAATATTGCCCATAGAGGAACTTCTGTAGACTTAGCTATTTTCTCCTTACATTTAGCTGGAATTTCTTCTATTTTAGGAGCTATTAATTTTATTACAACAATTATTAATATAAAATTAAATAATCTCTCTTTTGATCAAATACCTCTTTTTGTTTGATCAGTGGGTATTACAGCCTTATTATTACTTTTATCTTTACCTGTATTAGCGGGAGCAATTACCATATTACTTACCGACCGTAATTTAAATACTTCCTTTTTTGACCCAGCTGGAGGAGGTGACCCTATTCTTTATCAA
