# Supplementary material for: Diversity and associations of parasites, parasitoids, and nest-associated organisms of Vespa mandarinia (Hymenoptera: Vespidae) in South Korea
Source: PeerJ. 2026 May 19;14:e21240. doi: 10.7717/peerj.21240 (PMC13196716; doi:10.7717/peerj.21240)
Supplement: Supplemental Information 4 — FASTA-formatted multiple sequence alignments (trimmed) used to build the phylogenetic trees reported (Hermetia spp.). [file peerj-14-21240-s004.txt]

>HeJJA-1
GTGGGAACTTCTTTAAGAATTCTTATTCGAGCCGAATTAGGTCATCCAGGAGCTTTAATTGGAGATGACCAAATTTATAACGTAATTGTTACTGCCCATGCTTTTGTAATAATTTTCTTTATAGTAATGCCAATTATAATTGGTGGATTTGGTAATTGACTTGTTCCCCTAATATTAGGAGCCCCTGATATAGCTTTCCCACGAATAAATAACATAAGTTTCTGGTTACTTCCCCCCTCTCTCACTCTTTTATTAGCCTCTTCTATAGTAGATGCCGGAGCAGGAACCGGTTGAACTGTCTACCCCCCCTTAGCCGCTGGTATTGCTCATAGTGGAGCTTCAGTTGACCTAGCTATTTTTTCCCTTCACTTAGCCGGGATTTCTTCAATTTTAGGGGCTGTAAATTTTATTACAACAGTAATCAATATACGATCGACAGGAATTACATTTGATCGAATACCTCTATTTGTTTGATCAGTAATAATTACAGCAGTACTTCTCCTTCTGTCACTTCCTGTTCTTGCTGGGGCTATTACCATATTATTAACAGATCGAAATTTAAATACTTCTTTCTTCGACCCAGCCGGAGGAGGAGATCCCATTCTTTAT
>HeUSA-1
GTGGGAACTTCTTTAAGAATTCTTATTCGAGCCGAATTAGGTCATCCAGGAGCTTTAATTGGAGATGACCAAATTTATAACGTAATTGTTACTGCCCATGCTTTTGTAATAATTTTCTTTATAGTAATGCCAATTATAATTGGTGGATTTGGTAATTGACTTGTTCCCCTAATATTAGGAGCCCCTGATATAGCTTTCCCACGAATAAATAACATAAGTTTCTGGTTACTTCCCCCCTCTCTCACTCTTTTATTAGCCTCTTCTATAGTAGATGCCGGAGCAGGAACCGGTTGAACTGTCTACCCCCCCTTAGCCGCTGGTATTGCTCATAGTGGAGCTTCAGTTGACCTAGCTATTTTTTCCCTTCACTTAGCCGGGATTTCTTCAATTTTAGGGGCTGTAAATTTTATTACAACAGTAATCAATATACGATCGACAGGAATTACATTTGATCGAATACCTCTATTTGTTTGATCAGTAATAATTACAGCAGTACTTCTCCTTCTGTCACTTCCTGTTCTTGCTGGGGCTATTACCATATTATTAACAGATCGAAATTTAAATACTTCTTTCTTCGACCCAGCCGGAGGAGGAGATCCCATTCTTTAT
>HeUSA-2
GTGGGAACTTCTTTAAGAATTCTTATTCGAGCCGAATTAGGTCATCCAGGAGCTTTAATTGGAGATGACCAAATTTATAACGTAATTGTTACTGCCCATGCTTTTGTAATAATTTTCTTTATAGTAATGCCAATTATAATTGGTGGATTTGGTAATTGACTTGTTCCCCTAATATTAGGAGCCCCTGATATAGCTTTCCCACGAATAAATAACATAAGTTTCTGGTTACTTCCCCCCTCTCTCACTCTTTTATTAGCCTCTTCTATAGTAGATGCCGGAGCAGGAACCGGTTGAACTGTCTACCCCCCCTTAGCCGCTGGTATTGCTCATAGTGGAGCTTCAGTTGACCTAGCTATTTTTTCCCTTCACTTAGCCGGGATTTCTTCAATTTTAGGGGCTGTAAATTTTATTACAACAGTAATCAATATACGATCGACAGGAATTACATTTGATCGAATACCTCTATTTGTTTGATCAGTAATAATTACAGCAGTACTTCTCCTTCTGTCACTTCCTGTTCTTGCTGGGGCTATTACCATATTATTAACAGATCGAAATTTAAATACTTCTTTCTTCGACCCAGCCGGAGGAGGAGATCCCATTCTTTAT
>HeUSL-1
GTGGGAACTTCTTTAAGAATTCTTATTCGAGCCGAATTAGGTCATCCAGGAGCTTTAATTGGAGATGACCAAATTTATAACGTAATTGTTACTGCCCATGCTTTTGTAATAATTTTCTTTATAGTAATGCCAATTATAATTGGTGGATTTGGTAATTGACTTGTTCCCCTAATATTAGGAGCCCCTGATATAGCTTTCCCACGAATAAATAACATAAGTTTCTGGTTACTTCCCCCCTCTCTCACTCTTTTATTAGCCTCTTCTATAGTAGATGCCGGAGCAGGAACCGGTTGAACTGTCTACCCCCCCTTAGCCGCTGGTATTGCTCATAGTGGAGCTTCAGTTGACCTAGCTATTTTTTCCCTTCACTTAGCCGGGATTTCTTCAATTTTAGGGGCTGTAAATTTTATTACAACAGTAATCAATATACGATCGACAGGAATTACATTTGATCGAATACCTCTATTTGTTTGATCAGTAATAATTACAGCAGTACTTCTCCTTCTGTCACTTCCTGTTCTTGCTGGGGCTATTACCATATTATTAACAGATCGAAATTTAAATACTTCTTTCTTCGACCCAGCCGGAGGAGGAGATCCCATTCTTTAT
>MT433999.1_H_illucens
GTGGGAACTTCTTTAAGAATTCTTATTCGAGCCGAATTAGGTCATCCAGGAGCTTTAATTGGAGATGACCAAATTTATAACGTAATTGTTACTGCCCATGCTTTTGTAATAATTTTCTTTATAGTAATGCCAATTATAATTGGTGGATTTGGTAATTGACTTGTTCCCCTAATATTAGGAGCCCCTGATATAGCTTTCCCACGAATAAATAACATAAGTTTCTGGTTACTTCCCCCCTCTCTCACTCTTTTATTAGCCTCTTCTATAGTAGATGCCGGAGCAGGAACCGGTTGAACTGTCTACCCCCCCTTAGCCGCTGGTATTGCTCATAGTGGAGCTTCAGTTGACCTAGCTATTTTTTCCCTTCACTTAGCCGGGATTTCTTCAATTTTAGGGGCTGTAAATTTTATTACAACAGTAATCAATATGCGATCGACAGGAATTACATTTGATCGAATACCTCTATTTGTTTGATCAGTAGTAATTACAGCAGTACTTCTCCTTCTGTCACTTCCTGTTCTTGCTGGAGCTATTACCATATTATTAACAGATCGAAATTTAAATACTTCTTTCTTCGACCCAGCCGGAGGAGGAGATCCCATTCTTTAT
>MT178507.1_H_illucens
GTGGGAACTTCTTTAAGAATTCTTATTCGAGCCGAATTAGGTCATCCAGGAGCTTTAATTGGAGATGACCAAATTTATAACGTAATTGTTACTGCCCATGCTTTTGTAATAATTTTCTTTATAGTAATGCCAATTATAATTGGTGGATTTGGTAATTGACTTGTTCCCCTAATATTAGGAGCCCCTGATATAGCTTTCCCACGAATAAATAACATAAGTTTCTGGTTACTTCCCCCCTCTCTCACTCTTTTATTAGCCTCTTCTATAGTAGATGCCGGAGCAGGAACCGGTTGAACTGTCTACCCCCCCTTAGCCGCTGGTATTGCTCATAGTGGAGCTTCAGTTGACCTAGCTATTTTTTCCCTTCACTTAGCCGGGATTTCTTCAATTTTAGGGGCTGTAAATTTTATTACAACAGTAATCAATATGCGATCGACAGGAATTACATTTGATCGAATACCTCTATTTGTTTGATCAGTAGTAATTACAGCAGTACTTCTCCTTCTGTCACTTCCTGTTCTTGCTGGGGCTATTACCATATTATTAACAGATCGAAATTTAAATACTTCTTTCTTCGACCCAGCCGGAGGAGGAGATCCCATTCTTTAT
>MT178489.1_H_illucens
GTGGGAACTTCTTTAAGAATTCTTATTCGAGCCGAATTAGGTCATCCAGGAGCTTTAATTGGAGATGACCAAATTTATAACGTAATTGTTACTGCCCATGCTTTTGTAATAATTTTCTTTATAGTAATGCCAATTATAATTGGTGGATTTGGTAATTGACTTGTTCCCCTAATATTAGGAGCCCCTGATATAGCTTTCCCACGAATAAATAACATAAGTTTCTGGTTACTTCCCCCCTCTCTCACTCTTTTATTAGCCTCTTCTATAGTAGATGCCGGAGCAGGAACCGGTTGAACTGTCTACCCCCCCTTAGCCGCTGGTATCGCTCATAGTGGAGCTTCAGTTGACCTAGCTATTTTTTCCCTTCACTTAGCCGGAATTTCTTCAATTTTAGGGGCTGTAAATTTTATTACAACAGTAATCAATATGCGATCGACAGGAATTACATTTGATCGAATACCTCTATTTGTTTGATCAGTAGTAATTACAGCAGTACTTCTCCTTCTGTCACTTCCTGTTCTTGCTGGGGCTATTACCATATTATTAACAGATCGAAATTTAAATACTTCTTTCTTCGACCCAGCCGGAGGAGGAGATCCCATTCTTTAT
>MT178470.1_H_illucens
GTAGGTACTTCTTTAAGAATTCTTATTCGAGCCGAATTAGGCCACCCAGGAGCTTTAATTGGAGATGACCAAATTTATAACGTAATTGTTACTGCCCATGCTTTTGTAATAATTTTCTTTATAGTAATGCCAATTATAATTGGTGGATTTGGTAATTGACTTGTTCCACTAATATTAGGAGCCCCTGATATAGCTTTCCCACGAATAAATAACATAAGTTTCTGGTTACTTCCCCCCTCTCTCACTCTTTTATTAGCCTCTTCTATAGTAGATGCCGGAGCAGGAACCGGTTGAACTGTCTACCCCCCCTTAGCCGCTGGTATTGCTCATAGTGGAGCTTCAGTTGACCTAGCTATTTTTTCCCTTCACTTAGCCGGGATTTCTTCAATTTTAGGGGCTGTAAATTTTATTACAACAGTAATCAATATGCGATCGACAGGAATTACATTTGATCGAATACCTCTATTTGTTTGATCAGTAGTAATTACAGCAGTACTTCTCCTTCTGTCACTTCCTGTTCTTGCTGGGGCTATTACCATATTATTAACAGATCGAAATTTAAATACTTCTTTCTTCGACCCAGCCGGAGGAGGAGATCCCATTCTTTAT
>MW335653.1_H_transmaculata
GTGGGAACCTCTTTGAGAATTTTAATTCGAGCCGAATTAGGTCACCCAGGAGCATTAATTGGAGATGACCAAATCTATAATGTAATTGTAACTGCTCATGCATTTGTAATAATTTTCTTTATAGTTATACCCATTATAATTGGAGGATTTGGAAATTGACTTGTGCCTCTTATATTAGGAGCCCCAGATATAGCTTTTCCACGGATAAATAATATGAGATTCTGAATATTACCTCCTTCTTTAACATTATTATTAGCCTCTTCTATAGTAGATGCTGGAGCTGGGACAGGTTGAACGGTATACCCCCCATTAGCAGCTGGAATTGCTCATGGAGGAGCTTCAGTAGATTTAGCTATTTTTTCTCTTCACTTAGCAGGAATTTCATCAATTCTTGGAGCTGTAAATTTTATTACTACTGTAATTAATATACGATCAACAGGAATTACATTTGACCGAATACCTTTATTTGTTTGATCAGTTGTTATTACTGCTGTCCTTCTTTTATTATCACTTCCTGTACTTGCTGGGGCTATTACTATATTATTAACTGATCGAAATTTAAATACCTCATTCTTTGATCCTGCAGGAGGAGGTGATCCTATTTTATAC
>MT434000.1_H_inflata
GTGGGTACATCTCTAAGAATTCTTATTCGAGCCGAATTGGGTCATCCTGGAGCTTTAATTGGAGATGATCAAATTTATAATGTAATTGTAACAGCTCACGCATTTGTTATAATTTTCTTTATAGTTATACCTATTATAATTGGAGGATTTGGGAATTGATTAGTTCCTTTAATATTAGGAGCTCCTGATATAGCCTTCCCTCGAATAAATAATATAAGATTTTGAATATTACCCCCATCTCTTACATTATTATTAGCTTCTTCTATAGTAGACGCCGGAGCAGGAACAGGTTGAACTGTTTACCCCCCTTTAGCAGCTGGAATTGCCCATGGAGGAGCTTCAGTTGATTTAGCTATTTTTTCTCTCCACCTAGCTGGTATTTCCTCAATCTTAGGGGCAGTAAATTTTATTACTACTGTAATTAATATACGTTCAACAGGAATTACATTTGATCGAATACCTTTATTTGTTTGATCAGTTGTAATTACAGCAGTTCTTCTTCTTTTATCTCTTCCAGTATTAGCCGGAGCTATTACTATACTTTTAACTGATCGAAACTTAAATACCTCATTCTTTGACCCAGCTGGAGGGGGAGATCCAATTCTTTAC
>MW335652.1_H_flavimaculata
GTAGGTACTTCTTTAAGAATTCTTATTCGAGCTGAATTAGGTCATCCAGGAACTTTAATTGGTGATGATCAAATTTATAATGTAATTGTTACTGCTCATGCATTTGTAATAATTTTTTTTATAGTTATACCTATTATAATTGGAGGATTTGGAAATTGACTTGTTCCTTTAATATTAGGGGCTCCTGATATAGCTTTTCCTCGAATAAATAATATAAGATTTTGAATACTTCCTCCTTCACTTACTTTATTATTAGCTTCTTCAATAGTAGATGCAGGAGCAGGAACTGGTTGAACTGTTTATCCTCCATTAGCAGCTGGAATTGCTCATAGAGGAGCTTCAGTTGATTTAGCTATTTTTTCTCTTCATTTAGCTGGTATTTCATCAATTCTTGGAGCAGTAAATTTTATTACAACTGTAATTAATATACGATCCACAGGAATTACATTTGATCGAATACCTTTATTTGTTTGATCTGTAGTTATTACAGCTATTCTTCTTCTTCTATCTTTACCTGTTTTAGCAGGAGCTATTACCATATTATTAACTGATCGAAATCTTAATACTTCTTTCTTTGATCCTGCTGGAGGAGGAGATCCAATTTTATAT
>MN961477.1_Odontomyia_pubescens
GTAGGCACTTCTTTAAGTATATTAATTCGAGCAGAATTAGGACATCCTGGTTCTCTAATTGGAGATGATCAAATTTATAATGTAATTGTTACTGCTCATGCATTTGTAATAATTTTTTTTATAGTAATACCAATTATAATTGGAGGATTTGGAAATTGGTTAGTACCTTTAATACTTGGTGCCCCTGATATAGCATTTCCTCGAATAAACAATATAAGTTTCTGAATATTACCGCCTTCTCTTACATTACTTCTAACTTCGTCAATAGTAGATGCAGGGGCTGGTACCGGATGAACAGTTTACCCTCCATTAGCCGCCGGAATTGCTCATAGAGGAGCATCCGTAGACTTAGCTATTTTTTCTCTACATTTAGCTGGTATCTCATCAATTTTGGGGGCTGTTAACTTTATTACTACTGTAATTAATATACGATCAACTGGTATTACATTTGACCGTATACCTCTATTTGTTTGATCCGTAGTAATTACTGCAGTATTATTACTTTTATCTTTACCAGTACTAGCAGGAGCTATTACAATGTTACTAACAGATCGAAATTTAAATACCTCTTTTTTTGACCCCGCAGGAGGTGGTGACCCTATCCTATAT
