# Supplementary material for: Diversity and associations of parasites, parasitoids, and nest-associated organisms of Vespa mandarinia (Hymenoptera: Vespidae) in South Korea
Source: PeerJ. 2026 May 19;14:e21240. doi: 10.7717/peerj.21240 (PMC13196716; doi:10.7717/peerj.21240)
Supplement: Supplemental Information 5 — FASTA-formatted DNA barcode (COI) and 18S rRNA sequences generated in this study. [file peerj-14-21240-s005.fasta]

>Xenos moutoni (X-1; PV246623)
ACTATATATTTTATTTTTAGTACTTGAACAGGTATCCTAGGATTATCTACTAGAATTATTATTCGATTTGAATTAAATAACTTTACATCAATATATAATGATTCAAATAGATATAATATTATAATTACAGCTCATGCAATTGTAATAATTTTTTTTTTAATTATACCCGTAACAATAGGAGGATTCGGTAATTGATTAATTCCATTAATAGTAATAGCACCAGATATGGCTTTCCCTCGATTAAATAATTTTAGATTTTGACTCTTATTACCTTCAATTCTTCTATTTATACAAAGCATAATAATAGAAATTGGTGTAGGATCAGGATGAACATTATATCCTCCTCTTACTCTAAATGACTCTCATTCAGATTATAGAATAGACTTATCAATCTTTAGTCTTCACTTAGCTGGTATTTCATCTATTTTAAGATCAATTAATTTTATTACTACAAGTATTAATATAAATAGGCTTCCATTAATTAAAACACCTTTATTTGTTTGATCAATTATTTTTACATCAATTCTTCTTATTATTTCATTACCAATTTTAGCAGGTGCTATTACTATACTTCTCTTTGATCGTAATTTTAATACATCCTTTTTTGACCCTTTAGGAGGTGGTGATCCTATTTTATTCCAACACTTATTC
>Xenos moutoni (X-3; PV246625)
ACTATATATTTTATTTTTAGTACTTGAACGGGTATCCTAGGATTATCTACTAGAATTATTATTCGATTTGAATTAAATAACTTTACATCAATATATAATGATTCAAATAGATATAATATTATAATTACAGCTCATGCAATTGTAATAATTTTTTTTTTAATTATACCCGTAACAATAGGAGGATTCGGTAATTGATTAATTCCATTAATAGTAATAGCACCAGATATGGCTTTCCCTCGATTAAATAATTTTAGATTTTGACTCTTATTACCTTCAATTCTTCTATTTATACAAAGCATAATAATAGAAATTGGTGTAGGATCAGGATGAACATTATATCCTCCTCTTACTCTAAATGACTCTCATTCAGATTATAGAATAGACTTATCAATCTTTAGTCTTCACTTAGCTGGTATTTCATCTATTTTAAGATCAATTAATTTTATTACTACAAGTATTAATATAAATAGGCTTCCATTAATTAAAACACCTTTATTTGTTTGATCAATTATTTTTACATCAATTCTTCTTATTATTTCATTACCAATTTTAGCAGGTGCTATTACTATACTTCTCTTTGATCGTAATTTTAATACATCCTTTTTTGACCCTTTAGGAGGTGGTGATCCTATTTTATTCCAACACTTATTC
>Xenos moutoni (X-4; PV246626)
ACTATATATTTTATTTTTAGTACTTGAACAGGTATCCTAGGATTATCTACTAGAATTATTATTCGATTTGAATTAAATAACTTTACATCAATATATAATGATTCAAATAGATATAATATTATAATTACAGCTCATGCAATTGTAATAATTTTTTTTTTAATTATACCCGTAACAATAGGAGGATTCGGTAATTGATTAATTCCATTAATAGTAATAGCACCAGATATGGCTTTCCCTCGATTAAATAATTTTAGATTTTGACTCTTATTACCTTCAATTCTTCTATTTATACAAAGCATAATAATAGAAATTGGTGTAGGATCAGGATGAACATTATATCCTCCTCTTACTCTAAATGACTCTCATTCAGATTATAGAATAGACTTATCAATCTTTAGTCTTCACTTAGCTGGTATTTCATCTATTTTAAGATCAATTAATTTTATTACTACAAGTATTAATATAAATAGGCTTCCATTAATTAAAACACCTTTATTTGTTTGATCAATTATTTTTACATCAATTCTTCTTATTATTTCATTACCAATTTTAGCAGGTGCTATTACTATACTTCTCTTTGATCGTAATTTTAATACATCCTTTTTTGACCCTTTAGGAGGTGGTGATCCTATTTTATTCCAACACTTATTC
>Xenos moutoni (X-5; PV246627)
ACTATATATTTTATTTTTAGTACTTGAACAGGTATCCTAGGATTATCTACTAGAATTATTATTCGATTTGAATTAAATAACTTTACATCAATATATAATGATTCAAATAGATATAATATTATAATTACAGCTCATGCAATTGTAATAATTTTTTTTTTAATTATACCCGTAACAATAGGGGGATTCGGTAATTGATTAATTCCATTAATAGTAATAGCACCAGATATGGCTTTCCCTCGATTAAATAATTTTAGATTTTGACTCTTATTACCTTCAATTCTTCTATTTATACAAAGCATAATAATAGAAATTGGTGTAGGATCAGGATGAACATTATATCCTCCTCTTACTCTAAATGACTCTCATTCAGATTATAGAATAGACTTATCAATCTTTAGTCTTCACTTAGCTGGTATTTCATCTATTTTAAGATCAATTAATTTTATTACTACAAGTATTAATATAAATAGGCTTCCATTAATTAAAACACCTTTATTTGTTTGATCAATTATTTTTACATCAATTCTTCTTATTATTTCATTACCAATTTTAGCAGGTGCTATTACTATACTTCTCTTTGATCGTAATTTTAATACATCCTTTTTTGACCCTTTAGGAGGTGGTGATCCTATTTTATTCCAACACTTATTC
>Xenos moutoni (X-6; PV246628)
ACTATATATTTTATTTTTAGTACTTGAACAGGTATCCTAGGATTATCTACTAGAATTATTATTCGATTTGAATTAAATAACTTTACATCAATATATAATGATTCAAATAGATATAATATTATAATTACAGCTCATGCAATTGTAATAATTTTTTTTTTAATTATACCCGTAACAATAGGAGGATTCGGTAATTGATTAATTCCATTAATAGTAATAGCACCAGATATGGCTTTCCCTCGATTAAATAATTTTAGATTTTGACTCTTATTACCTTCAATTCTTCTATTTATACAAAGCATAATAATAGAAATTGGTGTAGGATCAGGATGAACATTATATCCTCCTCTTACTCTAAATGACTCTCATTCAGATTATAGAATAGACTTATCAATCTTTAGTCTTCACTTAGCTGGTATTTCATCTATTTTAAGATCAATTAATTTTATTACTACAAGTATTAATATAAATAGGCTTCCATTAATTAAAACACCTTTATTTGTTTGATCAATTATTTTTACATCAATTCTTCTTATTATTTCATTACCAATTTTAGCAGGTGCTATTACTATACTTCTCTTTGATCGTAATTTTAATACATCCTTTTTTGACCCTTTAGGAGGTGGTGATCCTATTTTATTCCAACACTTATTC
>Xenos moutoni (X-7; PV246629)
ACTATATATTTTATTTTTAGTACTTGAACAGGTATCCTAGGATTATCTACTAGAATTATTATTCGATTTGAATTAAATAACTTTACATCAATATATAATGATTCAAATAGATATAATATTATAATTACAGCTCATGCAATTGTAATAATTTTTTTTTTAATTATACCCGTAACAATAGGAGGATTCGGTAATTGATTAATTCCATTAATAGTAATAGCACCAGATATGGCTTTCCCTCGATTAAATAATTTCAGATTTTGACTCTTATTACCTTCAATTCTTCTATTTATACAAAGCATAATAATAGAAATTGGTGTAGGATCAGGATGAACATTATATCCTCCTCTTACTCTAAATGACTCTCATTCAGATTATAGAATAGACTTATCAATCTTTAGTCTTCACTTAGCTGGTATTTCATCTATTTTAAGATCAATTAATTTTATTACTACAAGTATTAATATAAATAGGCTTCCATTAATTAAAACACCTTTATTTGTTTGATCAATTATTTTTACATCAATTCTTCTTATTATTTCATTACCAATTTTAGCAGGTGCTATTACTATACTTCTCTTTGATCGTAATTTTAATACATCCTTTTTTGACCCTTTAGGAGGTGGTGATCCTATTTTATTCCAACACTTATTC
>Xenos moutoni (X-8; PV246630)
ACTATATATTTTATTTTTAGTACTTGAACAGGTATCCTAGGATTATCTACTAGAATTATTATTCGATTTGAATTAAATAACTTTACATCAATATATAATGATTCAAATAGATATAATATTATAATTACAGCTCATGCAATTGTAATAATTTTTTTTTTAATTATACCCGTAACAATAGGAGGATTCGGTAATTGATTAATTCCATTAATAGTAATAGCACCAGATATGGCTTTCCCTCGATTAAATAATTTTAGATTTTGACTCTTATTACCTTCAATTCTTCTATTTATACAAAGCATAATAATAGAAATTGGTGTAGGATCAGGATGAACATTATATCCTCCTCTTACTCTAAATGACTCTCATTCAGATTATAGAATAGACTTATCAATCTTTAGTCTTCACTTAGCTGGTATTTCATCTATTTTAAGATCAATTAATTTTATTACTACAAGTATTAATATAAATAGGCTTCCATTAATTAAAACACCTTTATTTGTTTGATCAATTATTTTTACATCAATTCTTCTTATTATTTCATTACCAATTTTAGCAGGTGCTATTACTATACTTCTCTTTGATCGTAATTTTAATACATCCTTTTTTGACCCTTTAGGAGGTGGTGATCCTATTTTATTCCAACACTTATTC
>Xenos moutoni (X-9; PV246631)
ACTATATATTTTATTTTTAGTACTTGAACAGGTATCCTAGGATTATCTACTAGAATTATTATTCGATTTGAATTAAATAACTTTACATCAATATATAATGACTCAAATAGATATAATATTATAATTACAGCTCATGCAATTGTAATAATTTTTTTTTTAATTATACCCGTAACAATAGGAGGATTCGGTAATTGATTAATTCCATTAATAGTAATAGCACCAGATATGGCTTTCCCTCGATTAAATAATTTTAGATTTTGACTCTTATTACCTTCAATTCTTCTATTTATACAAAGCATAATAATAGAAATTGGTGTAGGATCAGGATGAACATTATATCCTCCTCTTACTCTAAATGACTCTCATTCAGATTATAGAATAGACTTATCAATCTTTAGTCTTCACTTAGCTGGTATTTCATCTATTTTAAGATCAATTAATTTTATTACTACAAGTATTAATATAAATAGGCTTCCATTAATTAAAACACCTTTATTTGTTTGATCAATTATTTTTACATCAATTCTTCTTATTATTTCATTACCAATTTTAGCAGGTGCTATTACTATACTTCTCTTTGATCGTAATTTTAATACATCCTTTTTTGACCCTTTAGGAGGTGGTGATCCTATTTTATTCCAACACTTATTC
>Xenos moutoni (X-2; PV246624)
ACTATATATTTTATTTTTAGTACTTGAACAGGTATCCTAGGATTATCTACTAGAATTATTATTCGATTTGAATTAAATAACTTTACATCAATATATAATGATTCAAATAGATATAATATTATAATTACAGCTCATGCAATTGTAATAATTTTTTTTTTAATTATACCCGTAACAATAGGAGGATTCGGTAATTGATTAATTCCATTAATAGTAATAGCACCAGATATGGCTTTCCCTCGATTAAATAATTTTAGATTTTGACTCTTATTACCTTCAATTCTTCTATTTATACAAAGCATAATAATAGAAATTGGTGTAGGATCAGGATGAACATTATATCCTCCTCTTACTCTAAATGACTCTCATTCAGATTATAGAATAGACTTATCAATCTTTAGTCTTCACTTAGCTGGTATTTCATCTATTTTAAGATCAATTAATTTTATTACTACAAGTATTAATATAAATAGGCTTCCATTAATTAAAACACCTTTATTTGTTTGATCAATTATTTTTACATCAATTCTTCTTATTATTTCATTACCAATTTTAGCAGGTGCTATTACTATACTTCTCTTTGATCGTAATTTTAATACATCCTTTTTTGACCCTTTAGGAGGTGGTGATCCTATTTTATTCCAACACTTATTC
>AB759581_Xenos_moutoni_JP
ACTATATATTTTATTTTTAGTACTTGAACAGGTATCCTAGGATTATCTACTAGAATTATTATTCGATTTGAATTAAATAACTTTACATCAATATATAATGATTCAAATAGATATAATATTATAATTACAGCTCATGCAATTGTAATAATTTTTTTTTTAATTATACCCGTAATAATAGGAGGATTCGGTAATTGATTAATTCCATTAATGGTAATAGCACCAGATATAGCTTTCCCTCGATTAAATAATTTTAGATTTTGACTCTTATTACCTTCAATTCTTCTATTTATACAAAGTATAATAATAGAAATTGGTGTAGGATCAGGATGAACATTATATCCTCCTCTTACTCTAAATGACTCTCATTCAGATTATAGAATAGACTTATCAATCTTTAGTCTTCACTTAGCTGGTATTTCATCTATTTTAAGATCAATTAATTTTATTACTACAAGTATTAATATGAATAGGCTTCCATTAATTAAAACACCTTTATTTGTTTGATCAATTATTTTTACATCAATTCTTCTTATTATTTCATTACCAATTTTAGCAGGTGCTATTACTATACTTCTCTTTGATCGTAATTTTAATACATCCTTTTTTGACCCTTTAGGAGGTGGAGATCCTATTTTATTCCAACACTTATTC
>LC764846_Xenos_moutoni_JP
ACTATATATTTTATTTTTAGTACTTGAACAGGTATCCTAGGATTATCTACTAGAATTATTATTCGATTTGAATTAAATAACTTTACATCAATATATAATGATTCAAATAGATATAATATTATAATTACAGCTCATGCAATTGTAATAATTTTTTTTTTAATTATACCCGTAACAATAGGAGGATTCGGTAATTGATTAATTCCATTAATAGTAATAGCACCAGATATAGCTTTCCCTCGATTAAATAATTTTAGATTTTGACTCTTATTACCTTCAATTCTTCTATTTATACAAAGCATAATAATAGAAATTGGCGTAGGATCAGGATGAACATTATATCCTCCTCTTACTCTAAATGACTCTCATTCAGATTATAGAATAGACTTATCAATCTTTAGTCTTCACTTAGCTGGTATTTCATCTATTTTAAGATCAATTAATTTTATTACTACAAGTATTAATATAAATAGACTTCCATTAATTAAAACACCTTTATTTGTTTGATCAATTATTTTTACATCAATTCTTCTTATTATTTCATTGCCAATTTTAGCAGGTGCTATTACTATACTTCTCTTTGATCGTAATTTTAATACATCATTTTTTGACCCCTTAGGAGGTGGAGATCCTATTTTATTCCAACACTTATTC
>ON548474_Xenos_moutoni_SK
ACTATATATTTTATTTTTAGTACTTGAACAGGTATCCTAGGATTATCTACTAGAATTATTATTCGATTTGAATTAAATAACTTTACATCAATATATAATGATTCAAATAGATATAATATTATAATTACAGCTCATGCAATTGTAATAATTTTTTTTTTAATTATACCCGTAACAATAGGAGGATTCGGTAATTGATTAATTCCATTAATAGTAATAGCACCAGATATGGCTTTCCCTCGATTAAATAATTTTAGATTTTGACTCTTATTACCTTCAATTCTTCTATTTATACAAAGCATAATAATAGAAATTGGTGTAGGATCAGGATGAACATTATACCCTCCTCTTACTCTAAATGACTCTCATTCAGATTATAGAATAGACTTATCAATCTTTAGTCTTCACTTAGCTGGTATTTCATCTATTTTAAGATCAATTAATTTTATTACTACAAGTATTAATATAAATAGGCTTCCATTAATTAAAACACCTTTATTTGTTTGATCAATTATTTTTACATCAATTCTTCTTATTATTTCATTACCAATTTTAGCAGGTGCTATTACTATACTTCTCTTTGATCGTAATTTTAATACATCCTTTTTTGACCCTTTAGGAGGTGGTGATCCTATTTTATTCCAACACTTATTC
>AB759568_Xenos_oxyodontes
ACAATATATTTTATTTTTAGTGCTTGAACAGGCATTCTAGGATTATCAACAAGAATTATTATTCGATTTGAACTAAATAACTTTACATCAATATATAATGATTCAAATAGATATAATATTATTATTACAGCCCATGCAATTGTAATAATTTTTTTTTTAATTATACCTGTTACTATGGGAGGATTTGGTAATTGATTAATTCCATTAATAGTAATAGCACCAGATATAGCTTTTCCTCGAATAAATAATTTCAGATTTTGACTTTTAATGCCTTCAATTCTACTGTTTATTCAAAGTATAATAATAGAAATTGGTACAGGATCCGGATGAACCTTATATCCACCTCTTACCTTAAATGATTCTCATTCAGATTATAGAATAGATTTAACAATTTTTAGTTTACACTTAGCTGGTATTTCATCTATTTTAAGATCAATTAATTTTATTACAACAAGAATTAACATAAATAGACTCCCCTTGATTAAAACACCTTTATTTGTTTGATCAATTATTTTCACTTCAATCCTTCTAATTATTTCATTACCAATTTTAGCAGGTGCTATCACTATACTTCTTTTTGATCGTAATTTTAATACATCTTTTTTTGATCCCTTAGGAGGTGGTGATCCTATTTTATTCCAACATTTATTT
>AB759569_Xenos_oxyodontes
ACAATATATTTTATTTTTAGTGCTTGAACAGGCATTCTAGGATTATCAACAAGAATTATTATTCGATTTGAACTAAATAACTTTACATCAATATATAATGATTCAAATAGATATAATATTATTATTACAGCCCATGCAATTGTAATAATTTTTTTTTTAATTATACCTGTTACTATAGGAGGATTTGGTAATTGATTAATTCCATTAATAGTAATAGCACCAGATATAGCTTTTCCTCGAATAAATAATTTCAGATTTTGACTTTTAATGCCTTCAATTCTACTGTTTATTCAAAGTATAATAATAGAAATTGGTACAGGATCCGGATGAACCTTATATCCACCTCTTACCTTAAATGATTCTCATTCAGATTATAGAATAGAATTAACAATTTTTAGTTTACACTTAGCTGGTATTTCATCTATTTTAAGATCAATTAATTTTATTACAACAAGAATTAACATAAATAGACTCCCCTTGATTAAAACACCTTTATTTGTTTGATCAATTATTTTCACTTCAATCCTTCTAATTATTTCATTACCAATTTTAGCAGGTGCTATCACTATACTTCTTTTTGATCGTAATTTTAATACATCTTTTTTTGATCCCTTAGGAGGTGGTGATCCTATTTTATTCCAACATTTATTT
>AB759583_Xenos_vespularum
AGTTTATATTTTATCTTTAGAATTTGAACTGGAATTTTAGGATTATCATCTAGATTAATCATTCGCTTTGAATTAAGAAACTTTAAACCCCTTTTTAATGAACCTAATTCCTACAATATTATAGTTACAGCCCATGCTATTGTAATAATTTTTTTCTTAATCATACCTATTACCATAGGAGGATTTGGAAATTGATTAATCCCTATAATAGTAATAAGACCTGATATGGCATTCCCTCGACTCAATAATTTCAGATTCTGACTTTTAATTCCTGCCCTTCTTCTGTTTATAGAAAGAATAATTATAAAAATTGGAGTAGGTTCAGGATGAACACTTTACCCACCTCTAACCTTAACTGATAGCCACTCAGACTATAGAATAGATTTAACTATTTTCAGTCTTCATTTAGCAGGAATTTCATCAATTCTTAGGTCTATTAACTTTGTAACAACAAGAATTAATATAAACTCATTACCTCTAATAAAAACCCCCTTATTTGTCTGATCAATTATATTTACAGCTCTTCTATTAATTATCTCTTTACCAATTTTAGCAGGAGCTATTACTATATTATTATTTGATCGAAACTTTAATACTTCATTCTTCGACCCCTTAGGAGGAGGAGACCCAATCTTATTTCAACATCTCTTT
>JN082806_Xenos_vesparum
ACCTTATATTTTATTTTTAGGGCCTGAGCAGGAATAGTTGGACTTTCTACAAGTATAGTAATTCGGTATGAATTAAGAAACATATCTTCAATATATTTCGATACAAACGGATATAATATTATAGTTACAGCCCATGCAATTGTAATAATTTTTTTTTTAATTATACCAGTAACAATGGGGGGGTTTGGAAATTGACTAATTCCTCTAATAATTACAGCCCCCGACATGGCATTCCCCCGACTTAATAACTTTAGATTTTGATTACTAATTCCTGCATTTATTTTATTTATAAAAAGTATATTAATAGAGATTGGAGTAGGATCAGGGTGAACCTTATATCCTCCACTTACTTTAAATGAATCCCATTCAGACTATAGAATAGACTTAACAATTTTTAGGCTACATCTTGCAGGTGTATCATCTATTATAAGATCAATTAATTTTATTACCACAAGAGTAAACATAAGAAGATTAAGGCTAATAAGATTACCCCTATTTGTATGATCCATTATTTTTACTTCTATTTTATTAATCATCTCTTTACCAATTTTAGCAGGAGCTATTACTATACTACTTTTTGACCGAAATTTTAACACTTCATTCTTTGACCCTTTAGGAGGAGGAGATCCCATCTTATTTCAACACTTATTC
>JN082807_Xenos_hamiltoni
TCAATATATTTTATATTTTCTATTTGAACAGGTATTTTAGGATTATCACTAAGAGTTTTTATTCGCTATGAATTAAGAAATTTTGAATCAGTTTATAATGATATAAATAGTTATAATATTTTTATTACTGCTCATGCTATTATTATAATTTTTTTTTTAATTATACCTGTAATAATGGGAGGATTTGGAAATTGANNNNNNNNNNNNNNNNNNNNNNNNNNNNNTATAGCATTTCCTCGATTAAATAATTTTAGTTTTTGAATTTTATTGCCTTCATTTATATTATTTATACAAAGAATAATAATAGATATTGGTACAAGTTCTGGATGAACACTCTATCCTCCTCTTTCATTAAACGATTCTCATTCAGATTATAGAATAGATATTACAATTTTTAGTCTTCATTTAGCAGGAATTTCATCAATTTTAAGATCAATTAATTTTATTATTACTAGATTTAATATAAGAACTATTACATTAATAAAAATACCTTTATTTATTTGATCAATTATTTTTACATCAATTTTATTAATTATTTCTTTACCAATTTTAGCTGGAGCTATTACTATATTACTTTTTGATCGAAATTTTAATACATCATTTTTTGATCCATTAGGAGGTGGTGATCCTATTTTATTTCAACATTTATTT
>JN082808_Xenos_pecki
TCCATATATTTTATATTTTCTATTTGAACCGGNATTTTAGGATTATCTTTAAGAGTTTTTATTCGTTATGAATTAAGAAATTTTGATTCAGTTTATAATGATATGAATAGGTATAATATTTTTATTACTGCTCATGCTATTATTATAATTTTTTTTTTAATTATACCTGTAATAATAGGAGGTTTTGGTAATTGATTAGTACCACTAATAGTTATAGTACCTGATATAGCATATCCTCGATTAAATAATTTTAGTTTTTGAATTTTATTACCTTCATTAATATTATTTATACAAAGAATATTAATAGATATTGGTACAAGTTCTGGATGAACATTATATCCTCCTCTTTCATTAAATGATTCACATTCAGATTATAGAATAGATATTACAATTTTCAGACTTCATTTAGCAGGAATCTCATCAATTTTAAGATCAATCAATTTTATTATTACTAGATTTAATATAAGAACTATTCCATTAATAAAAATACCTTTATTTATTTGATCAATTATTTTTACATCAATTTTATTAATTATTTCATTACCAGTTTTAGCTGGAGCAATTACTATATTACTTTTTGATCGAAATTTTAATACATCATTTTTTGATCCATTAGGAGGTGGTGATCCTATTTTATTCCAACATTTATTT
>MT997187_Stylops_advarians
ACATTATATTTTATTTTTAGAAGATGAACAAGAATTATAGGATTATCATTAAGCTACATTATTCGTTTAGAATTAAGAACAATAAATTCACTATTAATAGACAATAATATTTATAATACAATAGTTACTGCTCATGCTATTGTTATAATTTTTTTTATAATTATACCCATTACAATAGGAGGATTTGCAAACTGACTTTTACCAATTATACTTCTTTCACCAGATATAGCTTTCCCTCGTTTAAATAATTTCAGATTTTGATTATTGATACCCTCATTCTTATTATTTATATTAAGAATAACATTA---ATAAGATTAAATGCAGGATGAACTATTTATCCACCATTAACCTTTAATGAATCTCACTCTGATTATTCAATAGATTTAATAATTTTAAGTTTACATTTAGCAGGAATTTCTTCTATCTTAAGATCAATTAATTTTATTACAACTTTCTTAAATATAAATAAATTACCTGTTTGAAAAGTTCCATTATTTGTGTGATCCATTATTTTTACAGCTATATTATTAATTATCTCTTTACCAATTTTAGCTGGTGCAATTACTATACTTTTATTTGATCGTAATTTTAATACATCATTTTTTGATCCATTAGGAGGAGGTGATCCAATTCTCTTTCAACATTTATTC
