# Supplementary material for: Diversity and associations of parasites, parasitoids, and nest-associated organisms of Vespa mandarinia (Hymenoptera: Vespidae) in South Korea
Source: PeerJ. 2026 May 19;14:e21240. doi: 10.7717/peerj.21240 (PMC13196716; doi:10.7717/peerj.21240)
Supplement: Supplemental Information 6 — FASTA-formatted DNA barcode (COI) and 18S rRNA sequences generated in this study, provided as supplementary files for peer review (Pyralis spp.). [file peerj-14-21240-s006.txt]

>Pyralis regalis (Py-1; PV242210)
AGTCTTTTAATTCGAGCTGAACTTGGTAATCCTGGGTCTTTAATCGGAGATGATCAAATTTATAATACTATTGTTACAGCTCATGCTTTTATTATAATTTTTTTTATAGTTATACCAATTATAATTGGCGGATTTGGTAATTGATTAGTCCCTTTAATATTAGGAGCCCCTGATATAGCTTTCCCACGTATAAATAATATAAGATTTTGACTCTTGCCCCCTTCATTAACTCTTCTTATTTCTAGAAGTATTGTTGAAAATGGAGCAGGTACTGGTTGAACAGTCTATCCCCCCCTCTCCTCTAATATTGCCCATAGAGGAACTTCTGTAGACTTAGCTATTTTCTCCTTACATTTAGCTGGAATTTCTTCTATTTTAGGAGCTATTAATTTTATTACAACAATTATTAATATAAAATTAAATAATCTCTCTTTTGATCAAATACCTCTTTTTGTTTGATCAGTGGGTATTACAGCCTTATTATTACTTTTATCTTTACCTGTATTAGCGGGAGCAATTACCATATTACTTACCGACCGTAATTTAAATACTTCCTTTTTTGACCCAGCTGGAGGAGGTGACCCTATTCTTTATCAA
>Pyralis regalis (Py-2; PV242211)
AGTCTTTTAATTCGAGCTGAACTTGGTAATCCTGGGTCTTTAATCGGAGATGATCAAATTTATAATACTATTGTTACAGCTCATGCTTTTATTATAATTTTTTTTATAGTTATACCAATTATAATTGGCGGATTTGGTAATTGATTAGTCCCTTTAATATTAGGAGCCCCTGATATAGCTTTCCCACGTATAAATAATATAAGATTTTGACTCTTGCCCCCTTCATTAACTCTTCTTATTTCTAGAAGTATTGTTGAAAATGGAGCAGGTACTGGTTGAACAGTCTATCCCCCCCTCTCCTCTAATATTGCCCATAGAGGAACTTCTGTAGACTTAGCTATTTTCTCCTTACATTTAGCTGGAATTTCTTCTATTTTAGGAGCTATTAATTTTATTACAACAATTATTAATATAAAATTAAATAATCTCTCTTTTGATCAAATACCTCTTTTTGTTTGATCAGTGGGTATTACAGCCTTATTATTACTTTTATCTTTACCTGTATTAGCGGGAGCAATTACCATATTACTTACCGACCGTAATTTAAATACTTCCTTTTTTGACCCAGCTGGAGGAGGTGACCCTATTCTTTATCAA
>Pyralis regalis (Py-3; PV242212)
AGTCTTTTAATTCGAGCTGAACTTGGTAATCCTGGGTCTTTAATCGGAGATGATCAAATTTATAATACTATTGTTACAGCTCATGCTTTTATTATAATTTTTTTTATAGTTATACCAATTATAATTGGCGGATTTGGTAATTGATTAGTCCCTTTAATATTAGGAGCCCCTGATATAGCTTTCCCACGTATAAATAATATAAGATTTTGACTCTTGCCCCCTTCATTAACTCTTCTTATTTCTAGAAGTATTGTTGAAAATGGAGCAGGTACTGGTTGAACAGTCTATCCCCCCCTCTCCTCTAATATTGCCCATAGAGGAACTTCTGTAGACTTAGCTATTTTCTCCTTACATTTAGCTGGAATTTCTTCTATTTTAGGAGCTATTAATTTTATTACAACAATTATTAATATAAAATTAAATAATCTCTCTTTTGATCAAATACCTCTTTTTGTTTGATCAGTGGGTATTACAGCCTTATTATTACTTTTATCTTTACCTGTATTAGCGGGAGCAATTACCATATTACTTACCGACCGTAATTTAAATACTTCCTTTTTTGACCCAGCTGGAGGAGGTGACCCTATTCTTTATCAA
>Pyralis regalis (Py-4; PV242213)
AGTCTTTTAATTCGAGCTGAACTTGGTAATCCTGGGTCTTTAATCGGAGATGATCAAATTTATAATACTATTGTTACAGCTCATGCTTTTATTATAATTTTTTTTATAGTTATACCAATTATAATTGGCGGATTTGGTAATTGATTAGTCCCTTTAATATTAGGAGCCCCTGATATAGCTTTCCCACGTATAAATAATATAAGATTTTGACTCTTGCCCCCTTCATTAACTCTTCTTATTTCTAGAAGTATTGTTGAAAATGGAGCAGGTACTGGTTGAACAGTCTATCCCCCCCTCTCCTCTAATATTGCCCATAGAGGAACTTCTGTAGACTTAGCTATTTTCTCCTTACATTTAGCTGGAATTTCTTCTATTTTAGGAGCTATTAATTTTATTACAACAATTATTAATATAAAATTAAATAATCTCTCTTTTGATCAAATACCTCTTTTTGTTTGATCAGTGGGTATTACAGCCTTATTATTACTTTTATCTTTACCTGTATTAGCGGGAGCAATTACCATATTACTTACCGACCGTAATTTAAATACTTCCTTTTTTGACCCAGCTGGAGGAGGTGACCCTATTCTTTATCAA
>Pyralis regalis (Py-5; PV242214)
AGTCTTTTAATTCGAGCTGAACTTGGTAATCCTGGGTCTTTAATCGGAGATGATCAAATTTATAATACTATTGTTACAGCTCATGCTTTTATTATAATTTTTTTTATAGTTATACCAATTATAATTGGCGGATTTGGTAATTGATTAGTCCCTTTAATATTAGGAGCCCCTGATATAGCTTTCCCACGTATAAATAATATAAGATTTTGACTCTTGCCCCCTTCATTAACTCTTCTTATTTCTAGAAGTATTGTTGAAAATGGAGCAGGTACTGGTTGAACAGTCTATCCCCCCCTCTCCTCTAATATTGCCCATAGAGGAACTTCTGTAGACTTAGCTATTTTCTCCTTACATTTAGCTGGAATTTCTTCTATTTTAGGAGCTATTAATTTTATTACAACAATTATTAATATAAAATTAAATAATCTCTCTTTTGATCAAATACCTCTTTTTGTTTGATCAGTGGGTATTACAGCCTTATTATTACTTTTATCTTTACCTGTATTAGCGGGAGCAATTACCATATTACTTACCGACCGTAATTTAAATACTTCCTTTTTTGACCCAGCTGGAGGAGGTGACCCTATTCTTTATCAA
>Pyralis regalis (Py-7; PV242215)
AGTCTTTTAATTCGAGCTGAACTTGGTAATCCTGGGTCTTTAATCGGAGATGATCAAATTTATAATACTATTGTTACAGCTCATGCTTTTATTATAATTTTTTTTATAGTTATACCAATTATAATTGGCGGATTTGGTAATTGATTAGTCCCTTTAATATTAGGAGCCCCTGATATAGCTTTCCCACGTATAAATAATATAAGATTTTGACTCTTGCCCCCTTCATTAACTCTTCTTATTTCTAGAAGTATTGTTGAAAATGGAGCAGGTACTGGTTGAACAGTCTATCCCCCCCTCTCCTCTAATATTGCCCATAGAGGAACTTCTGTAGACTTAGCTATTTTCTCCTTACATTTAGCTGGAATTTCTTCTATTTTAGGAGCTATTAATTTTATTACAACAATTATTAATATAAAATTAAATAATCTCTCTTTTGATCAAATACCTCTTTTTGTTTGATCAGTGGGTATTACAGCCTTATTATTACTTTTATCTTTACCTGTATTAGCGGGAGCAATTACCATATTACTTACCGACCGTAATTTAAATACTTCCTTTTTTGACCCAGCTGGAGGAGGTGACCCTATTCTTTATCAA
>MN609086.1_P_regalis
AGTCTTTTAATTCGAGCTGAACTTGGTAATCCTGGGTCTTTAATCGGAGATGATCAAATTTATAATACTATTGTTACAGCTCATGCTTTTATTATAATTTTTTTTATAGTTATACCAATTATAATTGGCGGATTTGGTAATTGATTAGTCCCTTTAATATTAGGAGCCCCTGATATAGCTTTCCCACGTATAAATAATATAAGATTTTGACTCTTGCCCCCTTCATTAACTCTTCTTATTTCTAGAAGTATTGTTGAAAATGGAGCAGGTACTGGTTGAACAGTCTATCCCCCCCTCTCCTCTAATATTGCCCATAGAGGAACTTCTGTAGACTTAGCTATTTTCTCCTTACATTTAGCTGGAATTTCTTCTATTTTAGGAGCTATTAATTTTATTACAACAATTATTAATATAAAATTAAATAATCTCTCTTTTGATCAAATACCTCTTTTTGTTTGATCAGTGGGTATTACAGCCTTATTATTACTTTTATCTTTACCTGTATTAGCGGGAGCAATTACCATATTACTTACCGACCGTAATTTAAATACTTCCTTTTTTGACCCAGCTGGAGGAGGTGACCCTATTCTTTATCAA
>HM874786.1_P_lienigialis
AGTCTTTTAATTCGAGCTGAATTAGGATGTCCAGGTTCTTTAATTGGAGACGATCAAATTTATAATACTATTGTAACAGCCCATGCTTTTATTATAATTTTTTTTATAGTGATACCAATTATAATTGGAGGATTTGGTAATTGATTAGTACCTTTAATATTAGGAGCCCCTGATATAGCTTTCCCACGTATAAATAATATAAGATTTTGACTTTTACCCCCTTCTTTAACTTTACTTATTTCTAGAAGTATTGTTGAAAATGGAGCAGGCACTGGATGAACAGTTTATCCCCCTCTTTCTTCTAATATTGCTCATAGAGGAACTTCTGTTGACTTAGCAATTTTTTCCCTTCACTTAGCGGGAATCTCTTCTATTCTAGGAGCTGTCAATTTTATCACAACAATCATTAACATAAAATTAAATAACCTTTCTTTTGATCAAATACCTCTTTTTGTTTGATCTGTTGGCATTACTGCTTTACTTTTACTTTTATCCTTACCTGTATTAGCTGGAGCTATTACAATATTACTCACAGATCGTAACTTAAATACATCTTTTTTTGATCCTGCTGGTGGGGGAGACCCTATTCTTTACCAA
>HM874785.1_P_lienigialis
AGTCTTTTAATTCGAGCTGAATTAGGATGTCCAGGTTCTTTAATTGGAGACGATCAAATTTATAATACTATTGTAACAGCCCATGCTTTTATTATAATTTTTTTTATAGTGATACCAATTATAATTGGAGGATTTGGTAATTGATTAGTACCTTTAATATTAGGAGCCCCTGATATAGCTTTCCCACGTATAAATAATATAAGATTTTGACTTTTACCCCCTTCTTTAACTTTACTTATTTCTAGAAGTATTGTTGAAAATGGAGCAGGCACTGGATGAACAGTTTATCCCCCTCTTTCTTCTAATATTGCTCATAGAGGAACTTCTGTTGACTTAGCAATTTTTTCCCTTCACTTAGCGGGAATCTCTTCTATTCTAGGAGCTGTCAATTTTATCACAACAATCATTAACATAAAATTAAATAACCTTTCTTTTGATCAAATACCTCTTTTTGTTTGATCTGTTGGCATTACTGCTTTACTTTTACTTTTATCCTTACCTGTATTAGCTGGAGCTATTACAATATTACTCACAGATCGTAACTTAAATACATCTTTTTTTGATCCTGCTGGTGGGGGAGACCCTATTCTTTACCAA
>HQ546654.1_P_farinalis
AGTCTTTTAATTCGAGCTGAATTAGGTAACCCTGGATCTCTTATTGGGGATGACCAAATTTATAATACTATTGTAACAGCTCATGCTTTTATTATAATTTTTTTTATAGTTATACCAATTATAATCGGAGGATTTGGCAATTGATTAGTTCCTTTAATATTAGGGGCTCCTGATATAGCCTTTCCCCGAATAAATAATATAAGATTTTGACTCTTACCCCCTTCTTTAACCCTTCTTATTTCTAGAAGTATTGTTGAAAATGGAGCAGGTACTGGTTGAACAGTCTATCCCCCACTTTCCTCTAATATTGCTCATAGTGGAACTTCTGTTGACTTGGCAATTTTCTCCCTTCATTTAGCAGGAATCTCTTCTATTTTAGGGGCTGTCAATTTTATTACAACAATTATTAATATAAAATTAAATAATCTTTCTTTTGATCAAATGCCTCTTTTTGTTTGATCTGTCGGAATTACCGCTTTATTATTACTTTTATCTCTGCCCGTATTAGCTGGAGCTATTACTATATTACTTACAGATCGTAACCTAAACACTTCTTTTTTCGATCCTGCTGGAGGGGGAGATCCTATCCTCTATCAA
>JF852990.1_P_farinalis
AGTCTTTTAATTCGAGCTGAATTAGGTAACCCTGGATCTCTTATTGGGGATGACCAAATTTATAATACTATTGTAACAGCTCATGCTTTTATTATAATTTTTTTTATAGTTATACCAATTATAATCGGGGGATTTGGCAATTGATTAGTTCCTTTAATATTAGGGGCTCCTGATATAGCCTTTCCCCGAATAAATAATATAAGATTTTGACTCTTACCCCCTTCTTTAACCCTTCTTATTTCTAGAAGTATTGTTGAAAATGGAGCAGGTACTGGTTGAACAGTCTATCCCCCACTTTCCTCTAATATTGCTCATAGTGGAACTTCTGTTGACTTGGCAATTTTCTCCCTTCATTTAGCAGGAATCTCTTCTATTTTAGGGGCTGTCAATTTTATTACAACAATTATTAATATAAAATTAAATAATCTTTCTTTTGATCAAATGCCTCTTTTTGTTTGATCTGTCGGAATTACCGCTTTATTATTACTTTTATCTCTGCCCGTATTAGCTGGAGCTATTACTATATTACTTACAGATCGTAACCTAAACACTTCTTTTTTCGATCCTGCTGGAGGGGGAGATCCTATCCTCTATCAA
>KX043023.1_P_farinalis
AGTCTTTTAATTCGAGCTGAATTAGGTAACCCTGGATCTCTTATTGGGGATGACCAAATTTATAATACTATTGTAACAGCTCATGCTTTTATTATAATTTTTTTTATAGTTATACCAATTATAATCGGGGGATTTGGCAATTGATTAGTTCCTTTAATATTAGGGGCTCCTGATATAGCCTTTCCCCGAATAAATAATATAAGATTTTGACTCTTACCCCCTTCTTTAACCCTTCTTATTTCTAGAAGTATTGTTGAAAATGGAGCAGGTACTGGTTGAACAGTCTATCCCCCACTTTCCTCTAATATTGCTCATAGTGGAACTTCTGTTGACTTGGCAATTTTCTCCCTTCATTTAGCAGGAATCTCTTCTATTTTAGGGGCTGTCAATTTTATTACAACAATTATTAATATAAAATTAAATAATCTTTCTTTTGATCAAATGCCTCTTTTTGTTTGATCTGTCGGAATTACCGCTTTATTATTACTTTTATCTCTGCCCGTATTAGCTGGAGCTATTACTATATTACTTACAGATCGTAACCTAAACACTTCTTTTTTCGATCCTGCTGGAGGGGGAGATCCTATCCTCTATCAA
>GU088473.1_P_farinalis
AGTCTTTTAATTCGAGCTGAATTAGGTAACCCTGGATCTCTTATTGGGGATGACCAAATTTATAATACTATTGTAACAGCTCATGCTTTTATTATAATTTTTTTTATAGTTATACCAATTATAATCGGGGGATTTGGCAATTGATTAGTTCCTTTAATATTAGGGGCTCCTGATATAGCCTTTCCCCGAATAAATAATATAAGATTTTGACTCTTACCCCCTTCTTTAACCCTTCTTATTTCTAGAAGTATTGTTGAAAATGGAGCAGGTACTGGTTGAACAGTCTATCCCCCACTTTCCTCTAATATTGCTCATAGTGGAACTTCTGTTGACTTGGCAATTTTCTCCCTTCATTTAGCAGGAATCTCTTCTATTTTAGGGGCTGTCAATTTTATTACAACAATTATTAATATAAAATTAAATAATCTTTCTTTTGATCAAATGCCTCTTTTTGTTTGATCTGTCGGAATTACCGCTTTATTATTACTTTTATCTCTGCCCGTATTAGCTGGAGCTATTACTATATTACTTACAGATCGTAACCTAAACACTTCTTTTTTCGATCCTGCTGGGGGGGGAGATCCTATCCTCTATCAA
>KX040068.1_P_farinalis
AGTCTTTTAATTCGAGCTGAATTAGGTAACCCTGGATCTCTTATTGGGGATGACCAAATTTATAATACTATTGTAACAGCTCATGCTTTTATTATAATTTTTTTTATAGTTATACCAATTATAATCGGGGGATTTGGCAATTGATTAGTTCCTTTAATATTAGGGGCTCCTGATATAGCCTTTCCCCGAATAAATAATATAAGATTTTGACTCTTACCCCCTTCTTTAACCCTTCTTATTTCTAGAAGTATTGTTGAAAATGGAGCAGGTACTGGTTGAACAGTCTATCCCCCACTTTCCTCTAATATTGCTCATAGTGGAACTTCTGTTGACTTGGCAATTTTCTCCCTTCATTTAGCAGGAATCTCTTCTATTTTAGGGGCTGTCAATTTTATTACAACAATTATTAATATAAAATTAAATAATCTTTCTTTTGATCAAATGCCTCTTTTTGTTTGATCTGTCGGAATTACCGCTTTATTATTACTTTTATCTCTGCCCGTATTAGCTGGAGCTATTACTATATTACTTACAGATCGTAACCTAAACACTTCTTTTTTCGATCCTGCTGGAGGGGGAGATCCTATCCTCTATCAA
>JN277308.1_P_manihotalis
AGTCTTTTAATTCGAGCTGAATTAGGAAATCCTGGATCTCTCATTGGTGATGATCAAATTTATAATACTATTGTAACAGCTCATGCCTTCATTATAATTTTCTTTATAGTTATACCAATTATAATTGGAGGATTTGGAAATTGATTAGTTCCTCTTATATTAGGGGCCCCCGATATAGCTTTCCCTCGTATAAATAATATAAGATTTTGACTTCTCCCCCCCTCCTTAACACTTCTTATTTCTAGCAGTATTGTAGAAAATGGAGCAGGAACTGGTTGAACAGTTTATCCCCCCCTCTCCTCTAATATTGCTCATAGAGGTACTTCTGTAGATTTAGCTATTTTTTCATTACATCTAGCTGGAATTTCTTCTATTTTAGGAGCTGTCAATTTTATTACTACAATTATTAATATAAAATTAAATAATCTTTCTTTTGATCAAATACCCCTCTTTGTTTGATCAGTTGGTATTACAGCACTACTACTACTTTTATCTTTACCTGTATTAGCTGGTGCCATTACTATATTATTAACAGATCGTAATCTAAATACTTCCTTTTTTGATCCTGCAGGAGGAGGAGATCCTATTTTATATCAA
>HQ546656.1_P_manihotalis
AGTCTTTTAATTCGAGCTGAATTAGGAAATCCTGGATCTCTCATTGGTGATGATCAAATTTATAATACTATTGTAACAGCTCATGCCTTCATTATAATTTTCTTTATAGTTATACCAATTATAATTGGAGGATTTGGAAATTGATTAGTTCCTCTTATATTAGGGGCCCCCGATATAGCTTTCCCTCGTATAAATAATATAAGATTTTGACTTCTCCCCCCCTCCTTAACACTTCTTATTTCTAGCAGTATTGTAGAAAATGGAGCAGGAACTGGTTGAACAGTTTATCCCCCCCTCTCCTCTAATATTGCTCATAGAGGTACTTCTGTAGATTTAGCTATTTTTTCATTACATCTAGCTGGAATTTCTTCTATTTTAGGAGCTGTCAATTTTATTACTACAATTATTAATATAAAATTAAATAATCTTTCTTTTGATCAAATACCCCTCTTTGTTTGATCAGTTGGTATTACAGCACTACTACTACTTTTATCTTTACCTGTATTAGCTGGTGCCATTACTATATTATTAACAGATCGTAATCTAAATACTTCCTTTTTTGATCCTGCAGGAGGAGGAGATCCTATTTTATATCAA
>KF395549.1_P_caustica
AGTCTCTTAATCCGAGCTGAATTAGGCAATCCTGGATCTTTAATTGGAGATGATCAAATTTATAATACTATTGTAACAGCTCATGCTTTTATTATAATTTTTTTTATAGTAATACCAATTATAATTGGTGGATTTGGAAATTGATTAGTCCCTCTTATACTAGGAGCCCCTGATATAGCCTTTCCCCGTATAAATAATATAAGATTCTGACTTTTACCTCCCTCTTTAACACTTCTTATTTCCAGTAGCATTGTAGAAAATGGAGCAGGAACTGGTTGAACAGTTTACCCCCCCCTCTCCTCTAATATTGCTCATAGAGGCACTTCCGTAGATCTAGCTATTTTTTCTTTACATTTAGCAGGAATTTCCTCTATTTTAGGAGCTGTTAATTTTATTACTACAATTATTAATATAAAATTAAATAATCTCTCTTTTGACCAAATACCTCTCTTTGTTTGATCAGTTGGTATTACAGCATTATTATTACTTTTATCTCTACCTGTATTAGCTGGAGCTATTACCATATTACTTACAGATCGTAATTTAAATACTTCCTTTTTTGACCCAGCAGGGGGAGGAGATCCTATTCTATACCAA
>KF402803.1_P_caustica
AGTCTCTTAATCCGAGCTGAATTAGGCAATCCTGGATCTTTAATTGGAGATGATCAAATTTATAATACTATTGTAACAGCTCATGCTTTTATTATAATTTTTTTTATAGTAATACCAATTATAATTGGTGGATTTGGAAATTGATTAGTCCCTCTTATACTAGGAGCCCCTGATATAGCCTTTCCCCGTATAAATAATATAAGATTCTGACTTTTACCTCCCTCTTTAACACTTCTTATTTCCAGTAGCATTGTAGAAAATGGAGCAGGAACTGGTTGAACAGTTTACCCCCCCCTCTCCTCTAATATTGCTCATAGAGGCACTTCCGTAGATCTAGCTATTTTTTCTTTACATTTAGCAGGAATTTCCTCTATTTTAGGAGCTGTTAATTTTATTACTACAATTATTAATATAAAATTAAATAATCTCTCTTTTGACCAAATACCTCTCTTTGTTTGATCAGTTGGTATTACAGCATTATTATTACTTTTATCTCTACCTGTATTAGCTGGAGCTATTACCATATTACTTACAGATCGTAATTTAAATACTTCCTTTTTTGACCCAGCAGGGGGAGGAGATCCTATTCTATACCAA
>KF401747.1_P_sp
AGTCTCTTAATTCGAGCTGAATTAGGTAACCCAGGATCCTTAATTGGAGATGATCAAATTTATAATACTATTGTGACAGCTCATGCTTTTATTATAATTTTTTTTATAGTTATACCAATTATAATTGGAGGATTTGGAAATTGATTAGTTCCCCTTATATTAGGTGCTCCTGATATAGCTTTTCCTCGTATAAATAATATAAGATTTTGACTTTTACCTCCCTCTTTAACACTTCTTATTTCAAGTAGTATTGTAGAAAATGGAGCAGGAACTGGTTGAACAGTTTATCCCCCCCTCTCCTCTAATATTGCTCATAGTGGAACTTCCGTAGACTTAGCTATTTTTTCATTACATTTAGCAGGAATTTCTTCTATTCTAGGAGCTGTTAATTTTATTACTACAATTATTAACATAAAATTAAATAATCTTTCTTTTGACCAAATACCTCTCTTTGTTTGATCAGTTGGTATTACAGCATTATTATTACTTTTATCTTTACCTGTATTAGCTGGGGCTATTACTATATTACTTACAGATCGTAATTTAAATACTTCTTTTTTTGATCCTGCAGGAGGAGGAGATCCTATTTTATACCAA
>KX862414.1_P_sp
AGTCTTTTAATTCGAGCCGAATTAGGTAACCCTGGATCTCTTATTGGAGATGATCAAATTTATAATACTATTGTAACAGCTCATGCTTTTATTATAATTTTTTTTATAGTTATACCAATTATAATCGGAGGATTTGGTAATTGATTAGTTCCTTTAATATTAGGAGCTCCTGATATAGCCTTTCCCCGGATAAATAATATAAGATTTTGATTATTACCCCCTTCTTTAACCCTCCTTATTTCTAGAAGTATTGTTGAAAATGGAGCAGGCACTGGTTGAACAGTCTATCCCCCACTTTCCTCTAATATTGCCCATAGTGGAACTTCTGTTGACTTAGCAATTTTCTCCCTTCATTTAGCAGGAATCTCTTCTATTTTAGGGGCTGTTAATTTTATTACAACAATTATTAATATAAAATTAAATAATCTTTCTTTTGATCAAATACCCCTTTTTGTTTGATCTGTAGGAATTACCGCTTTATTATTACTTTTATCTCTACCCGTATTAGCTGGAGCTATTACTATATTACTTACAGATCGTAACCTAAACACTTCTTTTTTTGACCCTGCCGGAGGGGGAGACCCTATCCTCTATCAA
>KF399665.1_P_sp
AGTCTCTTAATTCGAGCTGAATTAGGTAACCCAGGATCCTTAATTGGAGATGATCAAATTTATAATACTATTGTGACAGCTCATGCTTTTATTATAATTTTTTTTATAGTTATACCAATTATAATTGGAGGATTTGGAAATTGATTAGTTCCCCTTATATTAGGTGCTCCTGATATAGCTTTTCCTCGTATAAATAATATAAGATTTTGACTTTTACCTCCCTCTTTAACACTTCTTATTTCAAGTAGTATTGTAGAAAATGGAGCAGGAACTGGTTGAACAGTTTATCCCCCCCTCTCCTCTAATATTGCTCATAGTGGAACTTCCGTAGACTTAGCTATTTTTTCATTACATTTAGCAGGAATTTCTTCTATTCTAGGAGCTGTTAATTTTATTACTACAATTATTAACATAAAATTAAATAATCTTTCTTTTGACCAAATACCTCTCTTTGTTTGATCAGTTGGTATTACAGCATTATTATTACTTTTATCTTTACCTGTATTAGCTGGAGCTATTACTATATTACTTACAGATCGTAATTTAAATACTTCTTTTTTTGATCCTGCAGGAGGAGGAGATCCTATTTTATATCAA
>HM874676.1_Aglossa_pinguinalis
AGTCTTTTAATTCGAGCTGAATTAGGAAATCCTGGGTCTTTAATTGGAGATGACCAAATTTATAACACTATTGTTACAGCTCACGCTTTTATTATAATTTTTTTTATAGTTATACCTATTATAATTGGAGGGTTTGGTAATTGATTAGTGCCTCTTATATTAGGGGCCCCTGATATAGCATTTCCTCGAATAAATAATATAAGATTTTGACTTTTGCCCCCTTCTTTAACTCTTTTAATTTCTAGAAGTATTGTAGAAAATGGGGCAGGAACAGGATGAACAGTTTACCCCCCTTTATCTTCTAATATTGCCCATGGGGGGAGATCAGTAGATTTAGCTATTTTTTCTTTACATTTAGCTGGAATTTCCTCTATTTTAGGGGCAGTTAATTTTATTACTACTATTATTAATATAAAATTAAATAATTTATCTTTTGATCAAATACCTTTATTCGTGTGATCAGTCGGTATTACTGCTTTATTATTATTACTTTCTCTCCCTGTATTAGCCGGAGCCATTACTATACTTTTAACTGACCGAAATCTTAATACTTCTTTTTTTGATCCCGCAGGAGGGGGAGACCCTATTTTATATCAA
