# Supplementary material for: Diversity and associations of parasites, parasitoids, and nest-associated organisms of Vespa mandarinia (Hymenoptera: Vespidae) in South Korea
Source: PeerJ. 2026 May 19;14:e21240. doi: 10.7717/peerj.21240 (PMC13196716; doi:10.7717/peerj.21240)
Supplement: Supplemental Information 7 — FASTA-formatted multiple sequence alignments (trimmed) used to build the phylogenetic trees reported (Nematoda). [file peerj-14-21240-s007.fas]

>N18S
GTAAAGCCGCGAATGGCTCGGTATAACAGCTACGGTTTATTAGATTTTTGTTATCTACTTGGATAACTGTGGTAATTCTAGAGCTAATACATGCAAGAAAGCTCGG-ACCTTGC--GGAAAGAGCGCATTTATTAGATCAAAACCAATCGAAT------TTCGGT-----TCGTGTTT-TGGTGACTCTGAATAACTA-AGTTGATCGCACAGTCTC-GCACTGGCGACGTATCTTTCAAATGTCTGCCTTATCAACTTTCGATGGTAGGTTATACGCCTACCATGGTTATAACGGGTAACGGAGAATAAGGGTTCGACTCCGGAGAGGGAGCCTGAGAAACGGCTACCACATCCAAGGAAGGCAGCAG-GCGCGCAAATTACCCAATCCCAGTACGGGGAGGTAGTGACGAAAAATAACGAGATAGTCCACTTTGTGGCCTGTCATCGGAATGGGTACAATTTAAATCCTTTAACGAGGATCTATTAGAGGGCAAGTCTGGTGCCAGCAGCCGCGGTAATTCCAGCTCTAATAGCGTATATTAAAGTT-GTTGTGGTTAAAACGCCCGTAGTTGATTTTTCGACTGTGAAGGTCGGTAGCCCGTATGGGTTTC-ACTGTCCC-TTCAAGTCTGAATTT-GAGTTTTCTGCCGGTGCTCTTTACCGGGTGTCGGCAGTGACTTGAACGTTTACTTTGAAAAAATTAGAGTGCTTAAAGCAAGC-TATACGCTTGAATA-TAGTGCATGGGATAATGGAATAGGACTTTGGTCTTATTTTGTTGGTTTTCGA-GATTGAAGTAATGATTAAGAGGAACAGACGGGGGCATTCGTATTGTTGCGTTAGAGGTGAAAT
>KR029620.1 Pheromermis sp. MNHN JL50 18S ribosomal RNA gene, partial sequenc
GTAAAGCCGCGAATGGCTCGGTATAACAGCTACGGTTTATTAGATTTTTGTTATCTACTTGGATAACTGTGGTAATTCTAGAGCTAATACATGCAAGAAAGCTCGG-ACCTTGC--GGAAAGAGCGCATTTATTAGATCAAAACCAATCGAAT------TTCGGT-----TCGTGTTT-TGGTGACTCTGAATAACTA-AGTTGATCGCACAGTCTC-GCACTGGCGACGTATCTTTCAAATGTCTGCCTTATCAACTTTCGATGGTAGGTTATACGCCTACCATGGTTATAACGGGTAACGGAGAATAAGGGTTCGACTCCGGAGAGGGAGCCTGAGAAACGGCTACCACATCCAAGGAAGGCAGCAG-GCGCGCAAATTACCCAATCCCAGTACGGGGAGGTAGTGACGAAAAATAACGAGATAGTCCACTTTGTGGCCTGTCATCGGAATGGGTACAATTTAAATCCTTTAACGAGGATCTATTAGAGGGCAAGTCTGGTGCCAGCAGCCGCGGTAATTCCAGCTCTAATAGCGTATATTAAAGTT-GTTGTGGTTAAAACGCCCGTAGTTGATTTTTCGACTGTGAAGGTCGGTAGCCCGTATGGGTTTC-ACTGTCCC-TTCAAGTCTGAATTT-GAGTTTTCTGCCGGTGCTCTTTACCGGGTGTCGGCAGTGACTTGAACGTTTACTTTGAAAAAATTAGAGTGCTTAAAGCAAGC-TATACGCTTGAATA-TAGTGCATGGGATAATGGAATAGGACTTTGGTCTTATTTTGTTGGTTTTCGA-GATTGAAGTAATGATTAAGAGGAACAGACGGGGGCATTCGTATTGTTGCGTTAGAGGTGAAAT
>KR029621.1 Pheromermis sp. MNHN JL51a 18S ribosomal RNA gene, partial sequenc
GTAAAGCCGCGAATGGCTCGGTATAACAGCTACGGTTTATTAGATTTTTGTTATCTACTTGGATAACTGTGGTAATTCTAGAGCTAATACATGCAAGAAAGCTCGG-ACCTTGC--GGAAAGAGCGCATTTATTAGATCAAAACCAATCGAAT------TTCGGT-----TCGTGTTT-TGGTGACTCTGAATAACTA-AGTTGATCGCACAGTCTC-GCACTGGCGACGTATCTTTCAAATGTCTGCCTTATCAACTTTCGATGGTAGGTTATACGCCTACCATGGTTATAACGGGTAACGGAGAATAAGGGTTCGACTCCGGAGAGGGAGCCTGAGAAACGGCTACCACATCCAAGGAAGGCAGCAG-GCGCGCAAATTACCCAATCCCAGTACGGGGAGGTAGTGACGAAAAATAACGAGATAGTCCACTTTGTGGCCTGTCATCGGAATGGGTACAATTTAMATCCTTTAACGAGGATCTATTAGAGGGCAAGTCTGGTGCCAGCAGCCGCGGTAATTCCAGCTCTAATAGCGTATATTAAAGTT-GTTGTGGTTAAAACGCCCGTAGTTGATTTTTCGACTGTGAAGGTCGGTAGCCCGTATGGGTTTC-ACTGTCCC-TTCAAGTCTGAATTT-GAGTTTTCTGCCGGTGCTCTTTACCGGGTGTCGGCAGTGACTTGAACGTTTACTTTGAAAAAATTAGAGTGCTTAAAGCAAGC-TATACGCTTGAATA-TAGTGCATGGGATAATGGAATAGGACTTTGGTCTTATTTTGTTGGTTTTCGA-GATTGAAGTAATGATTAAGAGGAACAGACGGGGGCATTCGTATTGTTGCGTTAGAGGTGAAAT
>AY552971.1 Isolaimium sp. 2-PM-2004 18S small subunit ribosomal RNA gene, partial sequenc
GTGAAGCCGCGAATGGCTCATTACAACAGCCATTGTTTACTTGATCTTGAAATCCTACATGGATAACTGTGGTAATTCTAGAGCTAATACACGCATCAAAGCCCCGTGCCGGAGACGGCCGGGGCGCTTTTATTAGAACAAAGCCAATCGGGC------TCCGGC-----CCGACAAATTGGTGAATCTGAATAACCG-AGCCGATCGCGCGGTCTC-GAACCGGCGACGAATCATTCAAGTGTCTGCCTTATCAACTTTCGACGGTAGTTTATGCGCCTACCGTGGTTGTAACGGGTAACGGAGAATAAGGGTTCGACTCCGGAGAGGGAGCCTGAGAAACGGCTACCACATCCAAGGAAGGCAGCAG-GCGCGCAAATTACCCACTCTCGGCAAGAGGAGGTAGTGACGAAAAATAACGAGACGGTTCTCTTTGAGGCCCGTTATCGGAATGGGTACAATATAAATCCTTTAACGAGGATCAACGAGAGGGCAAGTCTGGTGCCAGCAGCCGCGGTAATTCCAGCTCTCGAAGTGTATATCATTGCT-GTTGCGGTTAAAAAGCTCGTAGTTGGATCTGCGCCCTAGGAACTGGTCCACCCAACGGGTCTGGTACTGGTCT--CCAGGGCTGAATTGGCTGGTCTCCCTTGATGCCCTTCATCGGGTGTTTTGGGTGGCTGGCGCGTTTACTTTGAAAAAATTAGAGTGCTCAGAACAGGCGTATTCGCTTGAATAGTGGTGCATGGAATAATGGAATAGGACCTCGGTTCTATTTCGTTGGTTTTCGGAATACGAGGTAATGATTAAGAGGGACAGACGGGGGCATTCGTATTGCGGCGCTAGAGGTGAAAT
>KJ636356.1 Isolaimium multistriatum strain IsolMul2 18S ribosomal RNA gene, partial sequenc
GTGAAGCCGCGAATGGCTCATTACAACAGCCATTGTTTACTTGATCTTGAAATCCTACATGGATAACTGTGGTAATTCTAGAGCTAATACACGCATTTAAGCTCTACGCCGGAGACGGCTAGAGTGCCTTTATTAGAACAAAGCCAATCGGGC------TCCGGC-----CCGTCATTT-GGTGAATCTGAATAACCG-AGCCGATCGCGCGGTCTTAGAACCGGCGACGAATCATTCAAGTGTCTGCTTTATCAACTTTCGACGGTAGTTTATGCGCCTACCGTGGTTGTAACGGGTAACGGAGAATAAGGGTTCGACTCCGGAGAGGGAGCCTGAGAAACGGCTACCACATCCAAGGAAGGCAGCAG-GCGCGCAAATTACCCACTCTCGGCACGAGGAGGTAGTGACGAAAAATAACGAGGCGGTTCTCTTTGAGGCCCGTTATCGGAATGGGTACAATATAAATCCTTTAACGAGGATCAACGAGAGGGCAAGTCTGGTGCCAGCAGCCGCGGTAATTCCAGCTCTCGAAGTGTATATCATTGCT-GTTGCGGTTAAAAAGCTCGTAGTTGGATCTGCGCCCTAGGAACCGGTCCACCCAATGGGTGCG-TACTTGTCT--CCAGGGCTGATTTTGTCGGTCTCCCTTGATGCTCTTAACCGAGTGTCCTGGGCGGCTGGCGCGTTTACTTTGAAAAAATTAGAGTGCTCAAAACAAGCGTGTTTGTTTGAATAGTGGTGCATGGAATAATGGAATAGGACCTCGGTTCTATTTTGTTGGTTTTCGGATCACGAGGTAATGATTAAGAGGGACAGACGGGGGCATTCGTATTGCGGCGCTAGAGGTGAAAT
>KJ636343.1 Isolaimium multistriatum strain IsolMul1 18S ribosomal RNA gene, partial sequenc
GTGAAGCCGCGAATGGCTCATTACAACAGCCATTGTTTACTTGATCTTGAAATCCTACATGGATAACTGTGGTAATTCTAGAGCTAATACACGCATTTAAGCTCTACGCCGGAGACGGCTAGAGTGCTTTTATTAGAACAAAGCCAATCGGGC------TCCGGC-----CCGTCATTT-GGTGAATCTGAATAACCG-AGCCGATCGCGCGGTCTTAGAACCGGCGACGAATCATTCAAGTGTCTGCCTTATCAACTTTCGACGGTAGTTTATGCGCCTACCGTGGTTGTAACGGGTAACGGAGAATAAGGGTTCGACTCCGGAGAGGGAGCCTGAGAAACGGCTACCACATCCAAGGAAGGCAGCAG-GCGCGCAAATTACCCACTCTCGGCACGAGGAGGTAGTGACGAAAAATAACGAGGCGGTTCTCTTTGAGGCCCGTTATCGGAATGGGTACAATATAAATCCTTTAACGAGGATCAACGAGAGGGCAAGTCTGGTGCCAGCAGCCGCGGTAATTCCAGCTCTCGAAGTGTATATCATTGCT-GTTGCGGTTAAAAAGCTCGTAGTTGGATCTGCGCCCTAGGAACCGGTCCACCCAATGGGTGCG-TACTTGTCT--CCAGGGCTGATTTTGTCGGTCTCCCTTGATGCTCTTAACCGAGTGTCCTGGGCGGCTGGCGCGTTTACTTTGAAAAAATTAGAGTGCTCAAAACAAGCGTGTTTGTTTGAATAGTGGTGCATGGAATAATGGAATAGGACCTCGGTTCTATTTTGTTGGTTTTCGGATCACGAGGTAATGATTAAGAGGGACAGACGGGGGCATTCGTATTGCGGCGCTAGAGGTGAAAT
>KJ636344.1 Aulolaimus oxycephalus strain AuloOxy2 18S ribosomal RNA gene, partial sequenc
GTGAAGCCGCGAATAGCTCATTACAACAGCCGTTGTTTACTTGATCTTGAAATCCTACTTGGATAACTGTGGCAATTCTAGAGCTAATACACGC-TAAAAGTTCTGTGCCGCAA--GGCTAGAGCGCATTTATTAGAACAAAGCCAATCGGGC------GCGAGC-----CCGCTGTTTTGGTGACTCTGAATAACTG-AGCCGATCGCACGGTCTTTGCACCGGCGACGAATCATTCAAGTGTCTGCCCTATCAACTTTCGACGGTAGTTTATGCGCCTACCGTGGTTGCAACGGGTAACGGAGAATAAGGGTTCGACTCCGGAGAGGGAGCCTGAGAAACGGCTACCACTTCTATGGAAGGCAGCAG-GCGCGCAAATTACCCACTCTCGGCACGAGGAGGTAGTGACGAAAAATAACGAGACGGTTCTCTTTGAGGCCCGTTATCGGAATGGGTACAATACAAACCCTTTAACGAGGATCAACGAGAGGGCAAGTCTGGTGCCAGCAGCCGCGGTAATTCCAGCTCTCGAAGTGTATATCAATGCT-GTTGCGGTTAAAAAGCTCGTAGTTGGATCTGCGCCCCTGGAACCGGTCGGCCTAATGGGCTCG-TACTGGTCT--CCGGGGCTGAATCGGCCGGTCCCCCTCGGTGCCCTTAACCGGGTGTCTTGGGAGGCTGGCGCTTTTACTTTGAAAAAATTAGAGTGCTCAAAACAGGCGATTTCGCTTGAATAATGGTGCATGGAATAATGGAATAGGACCTCGGTTCTATTTAGTTGGCTTTCGGAACACGAGGTAATGATTGAGCGGGACAGACGGGGGCATCCGTATTGAAAGGCTAGAGGTGAAAT
>FJ973464.1 Mermis sp. K-06 18S ribosomal RNA gene, partial sequenc
GTGAAGCCGCGAATGGCTCGGTATAACAGCTATGGTTTATTAGATTTTTGTCTAATACTTGGATAACTGTGGTAATTCTAGAGCTAATACATGCGTGAAAGCTCAA-ACCTTAC--GGAATGAGCGCATTTATTAGATCAAAACCAATCGGAC------TTTTGT-----TCGTGTTT-TGGTGACTCTGAATAACTC-AGTGGATCGCACAGTCTC-GCACTGGCGACGTATCTTTCAAATGTCTGCCTTATCAACTTTCGATGGTAGGTTATACGCCTACCATGGTTATAACGGGTAACGGAGAATAAGGGTTCGACTCCGGAGAGGGAGCCTGAGAAACGGCTACCACATCCAAGGAAGGCAGCAG-GCGCGCAAATTACCCAATCCCGGTACGGGGAGGTAGTGACGAAAAATAACGAGATAGTCCACTTTGTGGCCTGTCATCGGAATGGGTACAATTTAAATCCTTTAACGAGGATCTATTAGAGGGCAAGTCTGGTGCCNGCAGCCGCGGTAATTCCAGCTCTAATAGCGTATATTAAAGTTTGTTGTGGTTAAA-CGCCCGTAGTTGATTTTTCGA-TCTGGATGTTGGTGGCACTTTTGTGTTCA-ACTGACTA-TTTGGGTCTGAATTT-GAGTTTTCTATCGATGCTCTTAATTGGGTGTTGTTAGTGACTTGAACGTTTACTTTGAAAAAATTAGAGTGCTTAAAGCAAGC-TTTTCGCTTGAATA-GAGTGCATGGGATAATKGAATAGGACTTTAGTCTTATTTTGTTGGTTTTAGA-GATTGAAGTAATGATTAAGAGGAACAGACGGGGGCATTCGTATTGTTGCGTTAGAGGTGAAAT
>AF036641.1 Mermis nigrescens 18S ribosomal RNA gene, partial sequenc
GTAAAGCCGCGAATGGCTCGGTATAACAGCTACGGTTTATTAGATGTTTGTTATCTACTTGGATAACTGCGGTAATTCTAGAGCTAATACATGCAAGAAAGCTCGG-ACCTTCG--GGAAAGAGCGCATTTATTAGATCAAAACCAATCGGGC------TTTTGC-----TCGTGTTT-TGGTGACTCTGAATAACTC-AGTTGATCGCACAGTCTC-GCACTGGCGACGTATCTTTCAAATGTCTGCCTTATCAACTTTCGATGGTAGGTTATATGCCTACCATGGTTATAACGGGTAACGGAGAATAATGGTTCGACTCCGGAGAGGGAGCCTGAGAAACGGCTACCACATCCAAGGAAGGCAGCACTGCGCGCAAATTACCCAATCCCAGTACGGGGAAGTAGTGACGAAAAATAACGAGATAGTCCACTTTGTGGCCTGTCATCGGAATGGGTACAATTTAAATCCTTTAACGAGGATCTATTAGAGGGCAAGTCTGGTGCCAGCAGCCGCGGTAATTCCAGCTCTAATAGCGTATATTAAAGTT-GTTGTGGTTAAAACGCCCGTAGTTGATTTTTCGACTGTGAAGGTCAGTAGCCTGTATGGGTTTC-ACTGTCCCCTTCGAGTCTGAATTT-GAGTTTTCTGTTGATGCTCTTTACCGGGTGTCATCAGTGACTTGAACGTTTACTTTGAAAAAATTAGAGTGCTTAAAGCAAGC-TATATGCTTGAATA-AAGTGCATGGGATAATGGAATAGGACTTTGGTCTTATTTTGTTGGTTTTTGA-GATTGAAGTAATGATTAAGAGGAACAGACGGGGGCATTCGTATTGTTGCGTTAGAGGTGAAAT
>KF583883.1 Mermis nigrescens isolate M1812F 18S ribosomal RNA gene, partial sequenc
GTAAAGCCGCGAATGGCTCGGTATAACAGCTACGGTTTATTAGATGTTTGTTATCTACTTGGATAACTGTGGTAATTCTAGAGCTAATACATGCAAGAAAGCTCGG-ACCTTCG--GGAAAGAGCGCATTTATTAGATCAAAACCAATCGGGC------TTTTGC-----TCGTGTTT-TGGTGACTCTGAATAACTC-AGTTGATCGCACAGTCTC-GCACTGGCGACGTATCTTTCAAATGTCTGCCTTATCAACTTTCGATGGTAGGTTATATGCCTACCATGGTTATAACGGGTAACGGAGAATAAGGGTTCGACTCCGGAGAGGGAGCCTGAGAAACGGCTACCACATCCAAGGAAGGCAGCAG-GCGCGCAAATTACCCAATCCCAGTACGGGGAGGTAGTGACGAAAAATAACGAGATAGTCCACTTTGTGGCCTGTCATCGGAATGGGTACAATTTAAATCCTTTAACGAGGATCTATTAGAGGGCAAGTCTGGTGCCAGCAGCCGCGGTAATTCCAGCTCTAATAGCGTATATTAAAGTT-GTTGTGGTTAAAACGCCCGTAGTTGATTTTTCGACTGTGAAGGTCAGTAGCCTGTATGGGTTTC-ACTGTCCC-TTCGAGTCTGAATTT-GAGTTTTCTGTTGATGCTCTTTACCGGGTGTCATCAGTGACTTGAACGTTTACTTTGAAAAAATTAGAGTGCTTAAAGCAAGC-TATATGCTTGAATA-AAGTGCATGGGATAATGGAATAGGACTTTGGTCTTATTTTGTTGGTTTTTGA-GATTGAAGTAATGATTAAGAGGAACAGACGGGGGCATTCGTATTGTTGCGTTAGAGGTGAAAT
>KF583882.1 Mermis nigrescens isolate Mjuv 18S ribosomal RNA gene, partial sequenc
GTAAAGCCGCGAATGGCTCGGTATAACAGCTACGGTTTATTAGATGTTTGTTATCTACTTGGATAACTGTGGTAATTCTAGAGCTAATACATGCAAGAAAGCTCGG-ACCTTCG--GGAAAGAGCGCATTTATTAGATCAAAACCAATCGGGC------TTTTGC-----TCGTGTTT-TGGTGACTCTGAATAACTC-AGTTGATCGCACAGTCTC-GCACTGGCGACGTATCTTTCAAATGTCTGCCTTATCAACTTTCGATGGTAGGTTATATGCCTACCATGGTTATAACGGGTAACGGAGAATAAGGGTTCGACTCCGGAGAGGGAGCCTGAGAAACGGCTACCACATCCAAGGAAGGCAGCAG-GCGCGCAAATTACCCAATCCCAGTACGGGGAGGTAGTGACGAAAAATAACGAGATAGTCCACTTTGTGGCCTGTCATCGGAATGGGTACAATTTAAATCCTTTAACGAGGATCTATTAGAGGGCAAGTCTGGTGCCAGCAGCCGCGGTAATTCCAGCTCTAATAGCGTATATTAAAGTT-GTTGTGGTTAAAACGCCCGTAGTTGATTTTTCGACTGTGAAGGTCAGTAGCCTGTATGGGTTTC-ACTGTCCC-TTCGAGTCTGAATTT-GAGTTTTCTGTTGATGCTCTTTACCGGGTGTCATCAGTGACTTGAACGTTTACTTTGAAAAAATTAGAGTGCTTAAAGCAAGC-TATATGCTTGAATA-AAGTGCATGGGATAATGGAATAGGACTTTGGTCTTATTTTGTTGGTTTTTGA-GATTGAAGTAATGATTAAGAGGAACAGACGGGGGCATTCGTATTGTTGCGTTAGAGGTGAAAT
>AB647218.1 Mermithidae sp. KW-2011-M1 gene for 18S ribosomal RNA, partial sequenc
GTAAAGCCGCGAATGGCTCGGTATAACAGCTACGGTTTATTAGACGTTT-TTGTCTACTTGGATAACTGTGGTAATTCTAGAGCTAATACATGCACGAAGTCTCGG-ACCTTAC--GGAAAGAGCGCATTTATTAGATCAAAACTAATCGGGC------TTCGGT-----CCGTGTTT-TGGTGACTCTGAATAACTT-AGTTGATCGCATGGTCTT-GTACCGGCGACATATCTTTCAAATGTCTGCCTTATCAACTTTCGATGGTAGGTTATACGCCTACCATGGTTATAACGGGTAACGGAGAATAAGGGTTCGACTCCGGAGAGGGAGCCTGAGAAATGGCTACCACATCCAAGGAAGGCAGCAG-GCGCGCAAATTACCCAATTCCAGTACGGAGAGGTAGTGACGAAAAATAACGAGACAGTCCACACTGTGGCCTGTCATCGGAATGGGAACAATTTAAATCCTTTATCGAGGATCCATTAGAGGGCAAGTCTGGTGCCAGCAGCCGCGGTAATTCCAGCTCTAATAGCGTATACTAAAGTT-GTTGTGGTTAAAACGCCCGTAGTTGATTTTTCGGCATTGGAGGATGGTAGCTCGAAAGGGCTTC-ACTGTCTC-TCTGTGCCTCTCTGC-GAGTTTTCGGTCGGTGCCCTTAACCGGGTGTCGGCAGTGACTTGCGAGTTTACTTTGAAAAAATTAGAGTGCTTAAAGCAGGC-TTGATGCTTGGATA-TAGTGCATGGGATAATGGAATAGGACTTTGGTCTTATTTTGTTGGTTTTGAA-GGCCGAAGTAATGATTAAGAGGAACGGCCGGGGGCATTCGTATTGTTGCGCTAGAGGTGAAAT
>AB647224.1 Mermithidae sp. KW-2011-M1 gene for 18S ribosomal RNA, partial sequenc
GTAAAGCCGCGAATGGCTCGGTATAACAGCTACGGTTTATTAGATTTTAGTTATCTACTTGGATAACTGTGGTAATTCTAGAGCTAATACATGCAAGAAAGCTCAG-ACTTTAC--GGAACGAGCGCATTTATTAGATCAAAACCAATCGAAT------TTCGGT-----TCGTGTTT-TGGTGACTCTGAATAACTA-AGTTGATCGCACAGTCTT-GTACTGGCGACGTATCTTTCAAATGTCTGCCTTATCAACTTTCGATGGTAGGTTATACGCCTACCATGGTTATAACGGGTAACGGAGAATAAGGGTTCGACTCCGGAGAGGGAGCCTGAGAAATGGCTACCACATCCAAGGAAGGCAGCAG-GCGCGCAAATTACCCAATCCCAGTACGGGGAGGTAGTGACGAAAAATAACGAGATAGTCCACTTTGTGGCCTGTCATCGGAATGGGTACAATCTAAATCCTTTAACGAGGATCCATTAGAGGGCAAGTCTGGTGCCAGCAGCCGCGGTAATTCCAGCTCTAATAGCGTATATTAAAGTT-GTTGTGGTTAAAACGCCCGTAGTTGATTTTTCGACTCCGAAGGATGGTAGCTCGAAAGAGTTTA-ACTGTCTC-TTCGAGTCTGAATTT-GAGTTTTCTGCCGATGCTCTTTGCTGAGTGTCGGTAGTGACTTGAACGTTTACTTTGAAAAAATTAGAGTGCTTAAAGCAAGC-TTTACGCTTGAATA-GAGTGCATGGGATAATGGAATAGGACTTTAGTCTCATTTTGTTGGTTTTTAAAGATTAAAGTAATGATTAAGAGGAACAGACGGGGGCATTCGTATTGTTGCGTTAGAGGTGAAAT
>AB647223.1 Mermithidae sp. KW-2011-M1 gene for 18S ribosomal RNA, partial sequenc
GTGAAGCCGCGAATGGCTCGGTATAACAGCTACGGTTTATTAGATTTTAGTTATCTACTTGGATAACTGTGGTAATTCTAGAGCTAATACATGCAAGAAAGCTCGG-ACCTTAC--GGGAAGAGCGCATTTATTAGATCAAAATCAATCGGAC------TTCGGT-----TCGTCTTT-TGGTGACTCTGAATAACTA-AGTTGATCGCACAGTCTC-GCACTGGCGACGTATCTTTCAAATGTCTGCCTTATCAACTTTCGATGGTAGGTTATATGCCTACCATGGTTATAACGGGTAACGGAGAATAAGGGTTCGACTCCGGAGAGGGAGCCTGAGAAATGGCTACCACATCCAAGGAAGGCAGCAG-GCGCGCAAATTACCCAATCCCAGTACGGGGAGGTAGTGACGAAAAATAACGAGATAGTCCACTTTGTGGCCTGTCATCGGAATGGGTACAATCTAAATCTTTTAACGAGGATCCATTAGAGGGCAAGTCTGGTGCCAGCAGCCGCGGTAATTCCAGCTCTAATAGCGTATATTAAAGTT-GTTGTGGTTAAAACGCCCGTAGTTGATTTTTCGACTCCGGAGGATGGTAGCTCGAAAGAGTTTA-ACTGTCTC-TTCGAGTCTGAATTT-GAGTTTTCTGCCGATGCTCTTTACTGAGTGTCGGTAGTGACTTGAACGTTTACTTTGAAAAAATTAGAGTGCTTAAAGCAAGC-TTTACGCTTGAATA-AAGTGCATGGGATAATGGAATAGGACTTTAGTCTTATTTTGTTGGTTTTCGA-GATTAAAGTAATGATTAAGAGGAACAGACGGGGGCATTCGTATTGTTGCGTTAGAGGTGAAAT
>AB647222.1 Mermithidae sp. KW-2011-M1 gene for 18S ribosomal RNA, partial sequenc
GTAAAGCCGCGAATGGCTCGGTATAACAGCTACGGTTTATTAGATTTTAGTTATCTACTTGGATAACTGTGGTAATTCTAGAGCTAATACATGCACAAAAGCTCGG-ACCTTAC--GGAAAGAGCGCATTTATTAGAACAAAACCAATCGGTCGCACGCTTCGGCGTCGGCCGGCAAT-TGGTGACTCTGAATAACTA-AGTTGATCGCACAGTCTTAGAACTGGCGACGTATCTTTCAAATATCTGCCTTATCAACTTTCGATGGTAGGTTATACGCCTACCATGGTTATAACGGGTAACGGAGAATAAGGGTTCGACTCCGGAGAGGGAGCCTGAGAAATGGCTACCACATCCAAGGAAGGCAGCAG-GCGCGCAAATTACCCAATCCCAGTACGGGGAGGTAGTGACGAAAAATAACGAGATAGTCCACTATGTGGCCTGTCATCGGAATGGGTACAATTTAAATCTTTTAACGAGGATCTATTAGAGGGCAAGTCTGGTGCCAGCAGCCGCGGTAATTCCAGCTCTAATAGCGTATATTAAAGTT-GTTGTGGTTAAAACGCCCGTAGTTGATTTTTCGACTTTGGAGCGTGGTATCTCGAAAGAGTTTTCACTGCGTC-TTCAAGTCTGAATTT-AAGTTTTCTATGGATGCTCTTTATTGAGTGTCCTTAGTGACTTGAACGTTTACTTTGAAAAAATTAGAGTGCTTAAAGCAAGC-TTTACGCTTGAATA-AAGTGCATGGGATAATGGAATAGGACTTTAGTCTTATTTTGTTGGTTTTCGA-GATTAAAGTAATGATTAAGAGGAATAGACGGGGGCATTCGTATTGTTGCGTTAGAGGTGAAAA
>AY284743.1 Mermithid sp. JH-2004 isolate Mermfamil 18S small subunit ribosomal RNA gene, partial sequenc
GTAAAGCCGCGAATGGCTCGGTATAACAGCTACGGTTTATTAGATTTTAGTTATCTACTTGGATAACTGTGGTAATTCTAGAGCTAATACATGCACAAAAGCTCGG-ACCTTAC--GGAAAGAGCGCATTTATTAGAACAAAACCAATCGGTCGCACGCTTCGGCGTCGGCCGCAAAT-TGGCGACTCTGAATAACTA-AGTTGATCGCACAGTCTAAGAACTGGCGACGTATCTTTCAAATATCTGCCTTATCAACTTTCGATGGTAGGTTATACGCCTACCATGGTTATAACGGGTAACGGAGAATAAGGGTTCGACTCCGGATAGGGAGCCTGAGAAATGGCTACCACATCCAAGGAAGGCAGCAG-GCGCGCAAATTACCCAATCCCAGTACGGGGAGGTAGTGACGAAAAATAACGAGATAGTCCACTATGTGGCCTGTCATCGGAATGGGTACAATTTAAATCTTTTAACGAGGATCTATTAGAGGGCAAGTCTGGTGCCGGCAGCCGCGGTAATTCCAGCTCTAATAGCGTATATTAAAGTT-GTTGTGGTTAAAACGCCCGTAGTTGATTTTTCGACTTTGGAGCGCGGTATCTCGAAAGAGTTTA-ACTGCGTC-TTCAAGTCTGAATTT-AAGTTTTCTATGGATGCTCTTTATTGAGTGTCCTTAGTGACTTGAACGTTTACTTTGAAAAAATTAGAGTGCTCAAAGCAAGC-TTTACGCTTGAATA-AAGTGCATGGGATAATGGAATAGGACTTTAGTCTTATTTTGTTGGTTTTCGA-GATTAAAGTAATGATTAAGAGGAATAGACGGGGGCATTCGTATTGTTGCGTTAGAGGTGAAAT
>FJ040480.1 Mermithidae sp. MHMH-2008 18S small subunit ribosomal RNA gene, partial sequenc
GTAAAGCCGCGAATGGCTCGGTATAACAGCTACGGTTTATTAGATTTTTGTTATCTACATGGATAACTGTGGTAATTCTAGAGCTAAAACATGCAAAAAAGCTCGG-ACCTTAC--GGAATGAGCGCATTTATTAGAACAAAACCAATCGAAC-TGCGTAACAGCGGC--TCGTCAAT-TGGTGACTCTGAATAACTTTAGTTGATCGCATAGTCATAGTACTGGCGACGTATCTTTCAAATATCTGCCTTATCAACTTTCGATGGTAGGTTATATGCCTACCATGGTTATAACGGGTAACGGAGAATAAGGGTTCGACTCCGGAGAGGGAGCCTGAGAAATGGCTACCACATCCAAGGAAGGCAGCAG-GCGCGCAAATTACCCAATCCCGGTACGGGGAGGTAGTGACGAAAAATAACGAGACAGTCCACTATGTGGCCTGTCATCGGAATGGGTACAATTTAAATCTTTTAACGAGGATCAATTAGAGGGCAAGTCTGGTGCCAGCAGCCGCGGTAATTCCAGCTCTAATAGCGTATATTAAAGTT-GTTGTGGTTAAAACGCCCGTAGTTGATTGTTCGACTACGAAGCGCGGTAGCTCGAAAGGGCTTA-ACTGCGTT-TTCGAGTCTGAATTTCAAGTTTTCCACTGATGCTCTTTATTGAGTGTCTTTGGTGACTTGAACGTTTACTTTGAAAAAATTAGAGTGCTTAAAGCAAGC-TTAACGCTTGAATA-TAGTGCATGGAATAATAGAATAAGATTTCAGCCTTATTTTATTGGTTTTCGA-GGTTGAATTAATGATTAATAGAATCTGCCGAGGGCATTCGTATTGTTGCGTTAGAGGTGAAAT
>KJ636371.1 Limnomermis sp. 1 JH-2014 18S ribosomal RNA gene, partial sequenc
GTAAAGCCGCGAATGGCTCGGTACAACAGCCTCGGTTTATTAGATTATC--CATCTACTTGGATAACTGTGGTAATTCTAGAGCTAATACATGCACTGAAGCTCGG-ACCTCAC--GGAAAGAGCGCATTTATTAGATCAAAACCAATCGAAC------CTCGGT-----TCGTGGTT-TGATGACTCTGAATAACGA-AGCAGATCGCACAGTCTT-GTACTGGCGACGTATCTTTCAAATGTCTGCCTTATCAACTTTCGATGGTAGGTTATACGCCTACCATGGTTATAACGGGTAACGGAGAATTAGGGTTCGACTCCGGAGAAGGAGCCTGAGAAACGGCTACTACATCCAAGGAAGGCAGCAG-GCGCGCAAATTACCCAATCCCAGTACGGGGAGGTAGTGACGAAAAATAACGAGATAGTCCACTCTGTGGCCTGTCATCGGAATGGGTACAATTTAAATCCTTTAACGAGGATCTATTAGAGGGCAAGTCTGGTGCCAGCAGCCGCGGTAATTCCAGCTCTAATAGCGTATATTAAAGTT-GTTGTGGTTAAAACGCCCGTAGTTGATTTTTCGACTCTGGCTTCCGGTAGCCCGAGAGGGTCTT-ACTTGGTTTGTCGAGTCTGAATTT-GGGTTTTCTGCCAATGCTCTTAACTGAGTGTCGGTAGTGACTCAAGAGTTTACTTTGAAAAAATTAGAGTGCTTAAAGCAAGC-TATACGCTTGAATA-GAGTGCATGGGATAATGGAATAGGACTTCAGTTCTATTTTGTTGGTTTTCGG-AATTGAAGTAATGATTAAGAGGAACTGACGGGGGCATTCGTATTGTTGCGTTAGAGGTGAAAT
>AB647220.1 Mermithidae sp. KW-2011-M1 gene for 18S ribosomal RNA, partial sequenc
GTGAAGCCGCGAATGGCTCGGTATAACAGCTACGGTTTATTAGATTTTCCTTTTCTACTTGGATAACTGTGGTAATTCTAGAGCTAATACATGCCTCGAAGCTCGG-ACCTCAC--GGAAAGAGCGCATTTATTAGATCAAAACCAGTCGGGC------TTCGGT-----CCGTGGTGATGGTGACTCTGAATAACTC-AGTTGATCGCACAGTCTC-GTACTGGCGACGTATCTTTCAAATGTCTGCCTTATCAACTTTCGATGGTACGGTATATGCCTACCATGGTGATAACGGGTAACGGAGAATTAGGGTTCGACTCCGGAGAGGGAGCCTGAGAAATGGCTACCACATCCAAGGAAGGCAGCAG-GCGCGCAAATTACCCAATCTCGGTACGAGGAGGTAGTGACGAAAAATAACGAGACAGTCCATTCTGTGGACTGTCATCGGAATGGGTACGATTTAAATCCTCTAACGAGGATCCATTAGAGGGCAAGTCTGGTGCCAGCAGCCGCGGTAATTCCAGCTCTAATAGCGTATATTAAAGTT-GTTGTGGTTAAAACGCCCGTAGTTGATTTTTCGACTTTGGAGGTCGGTGGCTCGAAAGGGCACT-ACTGATTC-TCCGGGTCTCTTTTT-GAGTTTTCTGTCGGTGCTCTTCACTGAGTGTCGGCAGTGACTCGAACGTTTACTTTGAAAAAATTAGAGTGCTTAAAGCAAGC-TTTACGCTTGGATA-AAGTGCATGGGATAATGGAAGAGGACTTTGGTCTTATTTTGTTGGTTTTCTA-GACTGAAGTAATGATTAAGAGGAACAGACGGGGGCATTCGTATTGTTGCGTTAGAGGTGAAAT
>AB647221.1 Mermithidae sp. KW-2011-M1 gene for 18S ribosomal RNA, partial sequenc
GTAAAGCCGCGAATGGCTCGGTATAACAGCTACGGTTTATTAGACTATACCCGT-TACTTGGATAACTGTGGTAATTCTAGAGCTAATACATGCATCAAAGCTCCG-ACCTCAC--GGGACGAGCGCATTTATTATTCCAAAACCAATCGAAC------TTTGGT-----TCGTTGTT-TGGTGACTCTAAATAACTC-AGTTGATCGCATAGTCTC-GTACTGGCGATGTATCTTTCAAATGTCTGCCTTATCAACTTTCGATGGTAGGTTATATGCCTACCATGGTTATAACGGGTAACGGAGAATTAGGGTTCGACTCCGGAGAGGGAGCCTGAGAAATGGCTACCACATCCAAGGAAGGCAGCAG-GCGCGCAAATTACCCAATCCCGGTACGGGGAGGTAGTGACGAAAAATAACGAGATAGTCCACTTTGTGGTCTGTCATCGGAATGGGTACAATTTAAATCCTTTAACGAGGATCAATTAGAGGGCAAGTCTGGTGCCAGCAGCCGCGGTAATTCCAGCTCTAATAGCGTATATTAAAGTT-GTTGTGGTTAAAACGCCCATAGTTGATTGTTCGACTCTGGTACGCGGTAGCTCGTAAGGGCTTC-ACTGTTGT-ATCGAGTCTGATTTT-GAGTTTTCTGTTGATGCTCTTAATCGGGTGTTGATGGTGACTCGGACGTTTACTTTGAAAAAATTAGAGTGCTTAAAGGAAGC-TTTATGCTTGAATA-TAGTGCATGGGATAATGGAATAGGACTTTGGTCATATTTTGTTGGTTTTGAG-ACTGAAAGTAATGATTAAGAGGAACAGACGGGGGCATTCGTATTGTTACGTTAGAGGTGAAAT
>KJ636328.1 Mermithidae sp. 2 JH-2014 18S ribosomal RNA gene, partial sequenc
GTAAAGCCGCGAATGGCTCGGTATAACAGCTACGGTTTATTAGATTTTTGTTATCTACATGGATAACTGTGGTAATTCTAGAGCTAAAACATGCAAAAAAGCTCGG-ACCTTAC--GGAATGAGCGCATTTATTAGAACAAAACCAATCGAAC-TGCGTAACAGCGGC--TCGTCAAT-TGGTGACTCTGAATAACTTTAGTTGATCGCATAGTCATAGTACTGGCGACGTATCTTTCAAATATCTGCCTTATCAACTTTCGATGGTAGGTTATATGCCTACCATGGTTATAACGGGTAACGGAGAATAAGGGTTCGACTCCGGAGAGGGAGCCTGAGAAATGGCTACCACATCCAAGGAAGGCAGCAG-GCGCGCAAATTACCCAATCCCGGTACGGGGAGGTAGTGACGAAAAATAACGAGACAGTCCACTATGTGGCCTGTCATCGGAATGGGTACAATTTAAATCTTTTAACGAGGATCAATTAGAGGGCAAGTCTGGTGCCAGCAGCCGCGGTAATTCCAGCTCTAATAGCGTATATTAAAGTT-GTTGTGGTTAAAACGCCCGTAGTTGATTGTTCGACTACGAAGCGCGGTAGCTCGAAAGGGCTTA-ACTGCGTT-TTCGAGTCTGAATTTCAAGTTTTCCACTGATGCTCTTTATTGAGTGTCTTTGGTGACTTGAACGTTTACTTTGAAAAAATTAGAGTGCTTAAAGCAAGC-TTAACGCTTGAATA-TAGTGCATGGAATAATAGAATAAGATTTCAGCCTTATTTTATTGGTTTTCGA-GGTTGAATTAATGATTAATAGAATCTGCCGAGGGCATTCGTATTGTTGCGTTAGAGGTGAAAT
>FN400892.1 Isomermis lairdi partial 18S rRNA gene, isolate variant
GTAAAGCCGCGAATGGCTCGGTACAACAGCTACGGTTTACTAGATTTAA--ACTCCACTTGGATAACTGTGGTAATTCTAGAGCTAATACATGCACCTAAGCTCGG-ACCTCAC--GGAAAGAGCGCATTTATTAGATCAAGACCAATCGGGC------TTCGGT-----CCGTGGTT-TGATGACTCTGAATAACCT-AGCAGATCGCACAGTCTT-GCACTGGCGACGTATCTTTCAAATGTCTGCCTTATCAACTTTCGATGGTAGGTTATATGCCTACCATGGTTATAACGGGTAACGGAGAATTAGGGTTCGACTCCGGAGAGGGAGCCTGAGAAATGGCTACCACATCCAAGGAAGGCAGCAG-GCGCGCAAATTACCCAATCCCGGTACGGGGAGGTAGTGACGAAAAATAACGAGATAGTCCACTTTGTGGCCTGTCATCGGAATGGGTACAATTTAAATCCTTTAACGAGGATCCATTAGAGGGCAAGTCTGGTGCCAGCAGCCGCGGTAATTCCAGCTCTAATAGCGTATATTAAAGTT-GTTGTGGTTAAAACGCCCGTAGTTGATTTTTCGACTGTGGCGGTCGGTAGCCCGAGAGGGTTTC-ACTTGGCTTGTCGAGTCTGAATTT-GGGTTTTCTGTCGATGCTCTTAACCGAGTGTCGGCAGTGACTCAAGAGTTTACTTTGAAAAAATTAGAGTGCTTAAAGCAAGC-TGTATGCTTGAATA-GAGTGCATGGGATAATGGAAGAGGATTTTGATTCTATTTTGTTGGTTTTCGG-AATTGAAATAATCATTAAGAGGAACTGACGGGGGCATTCGTATTGTTGCGTTAGAGGTAAAAT
>FN400893.1 Isomermis lairdi partial 18S rRNA gene, isolate variant
GTAAAGCCGCGAATGGCTCGGTACAACAGCTACGGTTTACTAGATTTAA--ACTCCACTTGGATAACTGTGGTAATTCTAGAGCTAATACATGCACCTAAGCTCGG-ACCTCAC--GGAAAGAGCGCATTTATTAGATCAAGACCAATCGGGC------TTCGGT-----CCGTGGTT-TGATGACTCTGAATAACCT-AGCAGATCGCACAGTCTT-GCACTGGCGACGTATCTTTCAAATGTCTGCCTTATCAACTTTCGATGGTAGGTTATATGCCTACCATGGTTATAACGGGTAACGGAGAATTAGGGTTCGACTCCGGAGAGGGAGCCTGAGAAATGGCTACCACATCCAAGGAAGGCAGCAG-GCGCGCAAATTACCCAATCCCGGTACGGGGAGGTAGTGACGAAAAATAACGAGATAGTCCACTTTGTGGCCTGTCATCGGAATGGGTACAATTTAAATCCTTTAACGAGGATCCATTAGAGGGCAAGTCTGGTGCCAGCAGCCGCGGTAATTCCAGCTCTAATAGCGTATATTAAAGTT-GTTGTGGTTAAAACGCCCGTAGTTGATTTTTCGACTGTGGCGGTCGGTAGCCCGAGAGGGTTTC-ACTTGGCTTGTCGAGTCTGAATTT-GGGTTTTCTGTCGATGCTCTTAACCGAGTGTCGGCAGTGACTCAAGAGTTTACTTTGAAAAAATTAGAGTGCTTAAAGCAAGC-TGTATGCTTGAATA-GAGTGCATGGGATAATGGAAGAGGATTTTGATTCTATTTTGTTGGTTTTCGG-AATTGAAATAATGATTAAGAGGAACTGACGGGGGCATTCGTATTGTTGCGTTAGAGGTAAAAT
>FN400894.1 Isomermis lairdi partial 18S rRNA gene, isolate variant
GTAAAGCCGCGAATGGCTCGGTACAACAGCTACGGTTTACTAGATTTAA--ACTCCACTTGGATAACTGTGGTAATTCTAGAGCTAATACATGCACCTAAGCTCGG-ACCTCAC--GGAAAGAGCGCATTTATTAGATCAAGACCAATCGGGC------TTCGGT-----CCGTGGTT-TGATGACTCTGAATAACCT-AGCAGATCGCACAGTCTT-GCACTGGCGACGTATCTTTCAAATGTCTGCCTTATCAACTTTCGATGGTAGGTTATATGCCTACCATGGTTATAACGGGTAACGGAGAATTAGGGTTCGACTCCGGAGAGGGAGCCTGAGAAATGGCTACCACATCCAAGGAAGGCAGCAG-GCGCGCAAATTACCCAATCCCGGTACGGGGAGGTAGTGACGAAAAATAACGAGATAGTCCACTTTGTGGCCTGTCATCGGAATGGGTACAATTTAAATCCTTTAACGAGGATCCATTAGAGGGCAAGTCTGGTGCCAGCAGCCGCGGTAATTCCAGCTCTAATAGCGTATATTAAAGTT-GTTGTGGTTAAAACGCCCGTAGTTGATTTTTCGACTGTGGCGGTCGGTAGCCCGAGAGGGTTTC-ACTTGGCTTGTCGAGTCTGAATTT-GGGTTTTCTGTCGATGCTCTTAACCGAGTGTCGGCAGTGACTCAAGAGTTTACTTTGAAAAAATTAGAGTGCTTAAAGCAAGC-TGTATGCTTGAATA-GAGTGCATGGGATAATGGAAGAGGATTTTGATTCTATTTTGTTGGTTTTCGG-AATTGAAATAATGATTAAGAGGAACTGACGGGGGCATTCGTATTGTTGCGTTAGAGGTGAAAT
>FN400895.1 Isomermis lairdi partial 18S rRNA gene, isolate variant
GTAAAGCCGCGAATGGCTCGGTACAACAGCTACGGTTTACTAGATTTAA--ACTCCACTTGGATAACTGTGGTAATTCTAGAGCTAATACATGCACCTAAGCTCGG-ACCTCAC--GGAAAGAGCGCATTTATTAGATCAAGACCAATCGGGC------TTCGGT-----CCGTGGTT-TGATGACTCTGAATAACCT-AGCAGATCGCACAGTCTT-GCACTGGCGACGTATCTTTCAAATGTCTGCCTTATCAACTTTCGATGGTAGGTTATATGCCTACCATGGTTATAACGGGTAACGGAGAATTAGGGTTCGACTCCGGAGAGGGAGCCTGAGAAATGGCTACCACATCCAAGGAAGGCAGCAG-GCGCGCAAATTACCCAATCCCGGTACGGGGAGGTAGTGACGAAAAATAACGAGATAGTCCACTTTGTGGCCTGTCATCGGAATGGGTACAATTTAAATCCTTTAACGAGGATCCATTAGAGGGCAAGTCTGGTGCCAGCAGCCGCGGTAATTCCAGCTCTAATAGCGTATATTAAAGTT-GTTGTGGTTAAAACGCCCGTAGTTGATTTTTCGACTGTGGCGGTCGGTAGCCCGAGAGGGTTTC-ACTTGGCTTGTCGAGTCTGAATTT-GGGTTTTCTGTCGATGCTCTTAACCGAGTGTCGGCAGTGACTCAAGAGTTTACTTTGAAAAAATTAGAGTGCTTAAAGCAAGC-TGTATGCTTGAATA-GAGTGCATGGGATAATGGAAGAGGATTTTGATTCTATTTTGTTGGTTTTCGA-AATTGAAATAATGATTAAGAGGAACTGACGGGGGCATTCGTATTGTTGCGTTAGAGGTGAAAT
>FN400896.1 Isomermis lairdi partial 18S rRNA gene, isolate variant
GTAAAGCCGCGAATGGCTCGGTACAACAGCTACGGTTTACTAGATTTAA--ACTCCACTTGGATAACTGTGGTAATTCTAGAGCTAATACATGCACCTAAGCTCGG-ACCTCAC--GGAAAGAGCGCATTTATTAGATCAAGACCAATCGGGC------TTCGGT-----CCGTGGTT-TGATGACTCTGAATAACCT-AGCAGATCGCACAGTCTT-GCACTGGCGACGTATCTTTCAAATGTCTGCCTTATCAACTTTCGATGGTAGGTTATATGCCTACCATGGTTATAACGGGTAACGGAGAATTAGGGTTCGACTCCGGAGAGGGAGCCTGAGAAATGGCTACCACATCCAAGGAAGGCAGCAG-GCGCGCAAATTACCCAATCCCGGTACGGGGAGGTAGTGACGAAAAATAACGAGATAGTCCACTTTGTGGCCTGTCATCGGAATGGGTACAATTTAAATCCTTTAACGAGGATCCATTAGAGGGCAAGTCTGGTGCCAGCAGCCGCGGTAATTCCAGCTCTAATAGCGTATATTAAAGTT-GTTGTGGTTAAAACGCCCGTAGTTGATTTTTCGACTGTGGCGGTCGGTAGCCCGAGAGGGTTTC-ACTTGGCTTGTCGAGTCTGAATTT-GGGTTTTCTGTCGATGCTCTTAACCGAGTGTCGGCAGTGACTCAAGAGTTTACTTTGAAAAAATTAGAGTGCTTAAAGCAAGC-TGTATGCTTGAATA-GAGTGCATGGGATAATGGAAGAGGATTTTGATTCTATTTTGTTGGTTTTCGG-AATTGAAATAATGATTAAGAGGAACTGACGGGGGCATTCGTATTGTTGCGTTAGAGGTGAAAT
>FN400897.1 Isomermis lairdi partial 18S rRNA gene, isolate variant
GTAAAGCCGCGAATGGCTCGGTACAACAGCTACGGTTTACTAGATTTAA--ACTCCACTTGGATAACTGTGGTAATTCTAGAGCTAATACATGCACCTAAGCTCGG-ACCTCAC--GGAAAGAGCGCATTTATTAGATCAAGACCAATCGGGC------TTCGGT-----CCGTGGTT-TGATGACTCTGAATAACCT-AGCAGATCGCACAGTCTT-GCACTGGCGACGTATCTTTCAAATGTCTGCCTTATCAACTTTCGATGGTAGGTTATATGCCTACCATGGTTATAACGGGTAACGGAGAATTAGGGTTCGACTCCGGAGAGGGAGCCTGAGAAATGGCTACCACATCCAAGGAAGGCAGCAG-GCGCGCAAATTACCCAATCCCGGTACGGGGAGGTAGTGACGAAAAATAACGAGATAGTCCACTTTGTGGCCTGTCATCGGAATGGGTACAATTTAAATCCTTTAACGAGGATCCATTAGAGGGCAAGTCTGGTGCCAGCAGCCGCGGTAATTCCAGCTCTAATAGCGTATATTAAAGTT-GTTGTGGTTAAAACGCCCGTAGTTGATTTTTCGTCTGTGGCGGTCGGTAGCCCGAGAGGGTTTC-ACTTGGCTTGTCGAGTCTGAATTT-GGGTTTTCTGTCGATGCTCTTAACCGAGTGTCGGCAGTGACTCAAGAGTTTACTTTGAAAAAATTAGAGTGCTTAAAGCAAGC-TGTATGCTTGAATA-GAGTGCATGGGATAATGGAAGAGGATTTTGATTCTATTTTGTTGGTTTTCGG-AATTGAAATAATGATTAAGAGGAACTGACGGGGGCATTCGTATTGTTGCGTTAGAGGTGAAAT
>FN400898.1 Isomermis lairdi partial 18S rRNA gene, isolate variant
GTAAAGCCGCGAATGGCTCGGTACAACAGCTACGGTTTACTAGATTTAA--ACTCCACTTGGATAACTGTGGTAATTCTAGAGCTAATACATGCACCTAAGCTCGG-ACCTCAC--GGAAAGAGCGCATTTATTAGATCAAGACCAATCGGGC------TTCGGT-----CCGTGGTT-TGATGACTCTGAATAACCT-AGCAGATCGCACAGTCTT-GCACTGGCGACGTATCTTTCAAATGTCTGCCTTATCAACTTTCGATGGTAGGTTATATGCCTACCATGGTTATAACGGGTAACGGAGAATTAGGGTTCGACTCCGGAGAGGGAGCCTGAGAAATGGCTACCACATCCAAGGAAGGCAGCAG-GCGCGCAAATTACCCAATCCCGGTACGGGGAGGTAGTGACGAAAAATAACGAGATAGTCCACTTTGTGGCCTGTCATCGGAATGGGTACAATTTAAATCCTTTAACGAGGATCCATTAGAGGGCAAGTCTGGTGCCAGCAGCCGCGGTAATTCCAGCTCTAATAGCGTATATTAAAGTT-GTTGTGGTTAAAACGCCCGTAGTTGATTTTTCGACTGTGGCGGTCGGTAGCCCGAGAGGGTTTC-ACTTGGCTTGTCGAGTCTGAATTT-GGGTTTTCTGTCGATGCTCTTAACCGAGTGTCGGCAGTGACTCAAGAGTTTACTTTGAAAAAATTAGAGTGCTTAAAGCAAGC-TGTATGCTTGAATA-GAGTGCATGGGATAATGGAAGAGGATTTTGATTCTATTTTGTTGGTTTTCGG-AATTGAAATAATCATTAAGAGGAACTGACGGGGGCATTCGTATTGTTGCGTTAGAGGTGAAAT
>FN400899.1 Isomermis lairdi partial 18S rRNA gene, isolate variant
GTAAAGCCGCGAATGGCTCGGTACAACAGCTACGGTTTACTAGATTTAA--ACTCCACTTGGATAACTGTGGTAATTCTAGAGCTAATACATGCACCTAAGCTCGG-ACCTCAC--GGAAAGAGCGCATTTATTAGATCAAGACCAATCGGGC------TTCGGT-----CCGTGGTT-TGATGACTCTGAATAACCT-AGCAGATCGCACAGTCTT-GCACTGGCGACGTATCTTTCAAATGTCTGCCTTATCAACTTTCGATGGTAGGTTATATGCCTACCATGGTTATAACGGGTAACGGAGAATTAGGGTTCGACTCCGGAGAGGGAGCCTGAGAAATGGCTACCACATCCAAGGAAGGCAGCAG-GCGCGCAAATTACCCAATCCCGGTACGGGGAGGTAGTGACGAAAAATAACGAGATAGTCCACTTTGTGGCCTGTCATCGGAATGGGTACAATTTAAATCCTTTAACGAGGATCCATTAGAGGGCAAGTCTGGTGCCAGCAGCCGCGGTAATTCCAGCTCTAATAGCGTATATTAAAGTT-GTTGTGGTTAAAACGCCCGTAGTTGATTTTTCGTCTGTGGCGGTCGGTAGCCCGAGAGGGTTTC-ACTTGGCTTGTCGAGTCTGAATTT-GGGTTTTCTGTCGATGCTCTTAACCGAGTGTCGGCAGTGACTCAAGAGTTTACTTTGAAAAAATTAGAGTGCTTAAAGCAAGC-TGTATGCTTGAATA-GAGTGCATGGGATAATGGAAGAGGATTTTGATTCTATTTTGTTGGTTTTCGG-AATTCAAATAATCATTAAGAGGAACTGACGGGGGCATTCGTATTGTTGCGTTAGAGGTGAAAT
>FN400900.1 Isomermis lairdi partial 18S rRNA gene, isolate variant
GTAAAGCCGCGAATGGCTCGGTACAACAGCTACGGTTTACTAGATTTAA--ACTCCACTTGGATAACTGTGGTAATTCTAGAGCTAATACATGCACCTAAGCTCGG-ACCTCAC--GGAAAGAGCGCATTTATTAGATCAAGACCAATCGGGC------TTCGGT-----CCGTGGTT-TGATGACTCTGAATAACCT-AGCAGATCGCACAGTCTT-GCACTGGCGACGTATCTTTCAAATGTCTGCCTTATCAACTTTCGATGGTAGGTTATATGCCTACCATGGTTATAACGGGTAACGGAGAATTAGGGTTCGACTCCGGAGAGGGAGCCTGAGAAATGGCTACCACATCCAAGGAAGGCAGCAG-GCGCGCAAATTACCCAATCCCGGTACGGGGAGGTAGTGACGAAAAATAACGAGATAGTCCACTTTGTGGCCTGTCATCGGAATGGGTACAATTTAAATCCTTTAACGAGGATCCATTAGAGGGCAAGTCTGGTGCCAGCAGCCGCGGTAATTCCAGCTCTAATAGCGTATATTAAAGTT-GTTGTGGTTAAAACGCCCGTAGTTGATTTTTCGACTGTGGCGGTCGGTAGCCCGAGAGGGTTTC-ACTTGGCTTGTCGAGTCTGAATTT-GGGTTTTCTGTCGATGCTCTTAACCGAGTGTCGGCAGTGACTCAAGAGTTTACTTTGAAAAAATTAGAGTGCTTAAAGCAAGC-TGTATGCTTGAATA-GAGTGCATGGGATAATGGAAGAGGATTTTGATTCTATTTTGTTGGTTTTCGG-AATTCAAATAATCATTAAGAGGAACTGACGGGGGCATTCGTATTGTTGCGTTAGAGGTGAAAT
