# Supplementary material for: Diversity and associations of parasites, parasitoids, and nest-associated organisms of Vespa mandarinia (Hymenoptera: Vespidae) in South Korea
Source: PeerJ. 2026 May 19;14:e21240. doi: 10.7717/peerj.21240 (PMC13196716; doi:10.7717/peerj.21240)
Supplement: Supplemental Information 8 — FASTA-formatted DNA barcode (COI) and 18S rRNA sequences generated in this study (Volucella spp.). [file peerj-14-21240-s008.txt]

>V-1
TTTTTATTTGGAACATGAGCCGGAATAACAGGAACATCACTAAGAATTTTAATTCGTGCAGAATTAGGCCATCCCGGAGCATTAATTGGAGATGACCAAATTTATAATGTTATTGTAACAGCACATGCTTTTGTAATAATTTTTTTTATAGTAATACCAATTATAATTGGAGGATTTGGAAATTGACTAGTTCCTTTAATATTAGGAGCTCCTGATATAGCTTTTCCCCGAATAAATAATTTAAGTTTTTGATTACTACCCCCTTCTTTAACATTATTATTAGTAAGAAGAATAGTAGAAAATGGAGCAGGAACAGGTTGAACTGTTTATCCACCTTTATCAACAAATATTGCACATGGAGGTGCATCTGTTGATTTAGCAATTTTTTCACTTCATTTAGCAGGTATATCTTCTATTCTAGGAGCAGTAAATTTTATTACCACAGTAATTAATATACGATCTATTGGAATTACTTATGATCGAATACCTTTATTTGTTTGATCAGTAGTAATTACTGCTTTATTACTTCTTCTATCTTTACCAGTACTAGCCGGAGCTATTACTATATTATTAACTGATCGAAATTTAAATACTTCATTCTTTGATCCAGCAGGAGGTGGAGATCCAATTTTATACCAACATTTATTTTGATTTTTT
>V-2
TTTTTATTTGGAACATGAGCCGGAATAACAGGAACATCACTAAGAATTTTAATTCGTGCAGAATTAGGCCATCCCGGAGCATTAATTGGAGATGACCAAATTTATAATGTTATTGTAACAGCACATGCTTTTGTAATAATTTTTTTTATAGTAATACCAATTATAATTGGAGGATTTGGAAATTGACTAGTTCCTTTAATATTAGGAGCTCCTGATATAGCTTTTCCCCGAATAAATAATTTAAGTTTTTGATTACTACCCCCTTCTTTAACATTATTATTAGTAAGAAGAATAGTAGAAAATGGAGCAGGAACAGGTTGAACTGTTTATCCACCTTTATCAACAAATATTGCACATGGAGGTGCATCTGTTGATTTAGCAATTTTTTCACTTCATTTAGCAGGTATATCTTCTATTCTAGGAGCAGTAAATTTTATTACCACAGTAATTAATATACGATCTATTGGAATTACTTATGATCGAATACCTTTATTTGTTTGATCAGTAGTAATTACTGCTTTATTACTTCTTCTATCTTTACCAGTACTAGCCGGAGCTATTACTATATTATTAACTGATCGAAATTTAAATACTTCATTCTTTGATCCAGCAGGAGGTGGAGATCCAATTTTATACCAACATTTATTTTGATTTTTT
>V-3
TTTTTATTTGGAACATGAGCCGGAATAACAGGAACATCACTAAGAATTTTAATTCGTGCAGAATTAGGCCATCCCGGAGCATTAATTGGAGATGACCAAATTTATAATGTTATTGTAACAGCACATGCTTTTGTAATAATTTTTTTTATAGTAATACCAATTATAATTGGAGGATTTGGAAATTGACTAGTTCCTTTAATATTAGGAGCTCCTGATATAGCTTTTCCCCGAATAAATAATTTAAGTTTTTGATTACTACCCCCTTCTTTAACATTATTATTAGTAAGAAGAATAGTAGAAAATGGAGCAGGAACAGGTTGAACTGTTTATCCACCTTTATCAACAAATATTGCACATGGAGGTGCATCTGTTGATTTAGCAATTTTTTCACTTCATTTAGCAGGTATATCTTCTATTCTAGGAGCAGTAAATTTTATTACCACAGTAATTAATATACGATCTATTGGAATTACTTATGATCGAATACCTTTATTTGTTTGATCAGTAGTAATTACTGCTTTATTACTTCTTCTATCTTTACCAGTACTAGCCGGAGCTATTACTATATTATTAACTGATCGAAATTTAAATACTTCATTCTTTGATCCAGCAGGAGGTGGAGATCCAATTTTATACCAACATTTATTTTGATTTTTT
>V-4
TTTTTATTTGGAACATGAGCCGGAATAACAGGAACATCACTAAGAATTTTAATTCGTGCAGAATTAGGCCATCCCGGAGCATTAATTGGAGATGACCAAATTTATAATGTTATTGTAACAGCACATGCTTTTGTAATAATTTTTTTTATAGTAATACCAATTATAATTGGAGGATTTGGAAATTGACTAGTTCCTTTAATATTAGGAGCTCCTGATATAGCTTTTCCCCGAATAAATAATTTAAGTTTTTGATTACTACCCCCTTCTTTAACATTATTATTAGTAAGAAGAATAGTAGAAAATGGAGCAGGAACAGGTTGAACTGTTTATCCACCTTTATCAACAAATATTGCACATGGAGGTGCATCTGTTGATTTAGCAATTTTTTCACTTCATTTAGCAGGTATATCTTCTATTCTAGGAGCAGTAAATTTTATTACCACAGTAATTAATATACGATCTATTGGAATTACTTATGATCGAATACCTTTATTTGTTTGATCAGTAGTAATTACTGCTTTATTACTTCTTCTATCTTTACCAGTACTAGCCGGAGCTATTACTATATTATTAACTGATCGAAATTTAAATACTTCATTCTTTGATCCAGCAGGAGGTGGAGATCCAATTTTATACCAACATTTATTTTGATTTTTT
>V-5
TTTTTATTTGGAACATGAGCCGGAATAACAGGAACATCACTAAGAATTTTAATTCGTGCAGAATTAGGCCATCCCGGAGCATTAATTGGAGATGACCAAATTTATAATGTTATTGTAACAGCACATGCTTTTGTAATAATTTTTTTTATAGTAATACCAATTATAATTGGAGGATTTGGAAATTGACTAGTTCCTTTAATATTAGGAGCTCCTGATATAGCTTTTCCCCGAATAAATAATTTAAGTTTTTGATTACTACCCCCTTCTTTAACATTATTATTAGTAAGAAGAATAGTAGAAAATGGAGCAGGAACAGGTTGAACTGTTTATCCACCTTTATCAACAAATATTGCACATGGAGGTGCATCTGTTGATTTAGCAATTTTTTCACTTCATTTAGCAGGTATATCTTCTATTCTAGGAGCAGTAAATTTTATTACCACAGTAATTAATATACGATCTATTGGAATTACTTATGATCGAATACCTTTATTTGTTTGATCAGTAGTAATTACTGCTTTATTACTTCTTCTATCTTTACCAGTACTAGCCGGAGCTATTACTATATTATTAACTGATCGAAATTTAAATACTTCATTCTTTGATCCAGCAGGAGGTGGAGATCCAATTTTATACCAACATTTATTTTGATTTTTT
>V-6
TTTATATTCGGAACCTGAGCTGGTATAATAGGTACATCACTAAGAATTTTAATTCGAGCAGAATTAGGACATCCAGGAGCATTAATTGGAGATGACCAAATTTATAATGTAATTGTAACAGCACATGCATTTGTAATAATTTTTTTTATAGTAATACCAATTATAATTGGAGGATTCGGAAATTGACTAATTCCATTAATACTAGGAGCCCCTGATATAGCATTTCCTCGAATAAATAATTTAAGTTTTTGACTATTACCACCATCATTAACACTATTACTAGTAAGAAGTATAGTAGAAAATGGAGCTGGAACAGGATGAACTGTTTATCCACCTCTATCAACAAATATTGCACATAATGGAGCTTCTGTTGATTTAGCAATTTTCTCACTTCACTTAGCAGGTATATCATCTATTCTAGGTGCAGTAAATTTTATTACCACAATAATTAATATACGATCAATTGGTATTACTTACGATCGAATACCATTGTTTGTATGATCAGTAATAATTACTGCTTTATTATTACTTTTATCATTACCAGTATTAGCAGGAGCTATCACAATATTATTAACTGATCGAAATATAAATACCTCATTTTTTGATCCAGCAGGAGGAGGAGATCCAATTTTATATCAACATTTATTTTGATTTTTT
>V-7
TTTTTATTTGGAACATGAGCCGGAATAACAGGAACATCACTAAGAATTTTAATTCGTGCAGAATTAGGCCATCCCGGAGCATTAATTGGAGATGACCAAATTTATAATGTTATTGTAACAGCACATGCTTTTGTAATAATTTTTTTTATAGTAATACCAATTATAATTGGAGGATTTGGAAATTGACTAGTTCCTTTAATATTAGGAGCTCCTGATATAGCTTTTCCCCGAATAAATAATTTAAGTTTTTGATTACTACCCCCTTCTTTAACATTATTATTAGTAAGAAGAATAGTAGAAAATGGAGCAGGAACAGGTTGAACTGTTTATCCACCTTTATCAACAAATATTGCACATGGAGGTGCATCTGTTGATTTAGCAATTTTTTCACTTCATTTAGCAGGTATATCTTCTATTCTAGGAGCAGTAAATTTTATTACCACAGTAATTAATATACGATCTATTGGAATTACTTATGATCGAATACCTTTATTTGTTTGATCAGTAGTAATTACTGCTTTATTACTTCTTCTATCTTTACCAGTACTAGCCGGAGCTATTACTATATTATTAACTGATCGAAATTTAAATACTTCATTCTTTGATCCAGCAGGAGGTGGAGATCCAATTTTATACCAACATTTATTTTGATTTTTT
>V-8
TTTTTATTTGGAACATGAGCCGGAATAACAGGAACATCACTAAGAATTTTAATTCGTGCAGAATTAGGCCATCCCGGAGCATTAATTGGAGATGACCAAATTTATAATGTTATTGTAACAGCACATGCTTTTGTAATAATTTTTTTTATAGTAATACCAATTATAATTGGAGGATTTGGAAATTGACTAGTTCCTTTAATATTAGGAGCTCCTGATATAGCTTTTCCCCGAATAAATAATTTAAGTTTTTGATTACTACCCCCTTCTTTAACATTATTATTAGTAAGAAGAATAGTAGAAAATGGAGCAGGAACAGGTTGAACTGTTTATCCACCTTTATCAACAAATATTGCACATGGAGGTGCATCTGTTGATTTAGCAATTTTTTCACTTCATTTAGCAGGTATATCTTCTATTCTAGGAGCAGTAAATTTTATTACCACAGTAATTAATATACGATCTATTGGAATTACTTATGATCGAATACCTTTATTTGTTTGATCAGTAGTAATTACTGCTTTATTACTTCTTCTATCTTTACCAGTACTAGCCGGAGCTATTACTATATTATTAACTGATCGAAATTTAAATACTTCATTCTTTGATCCAGCAGGAGGTGGAGATCCAATTTTATACCAACATTTATTTTGATTTTTT
>V-10
TTTATATTCGGAACCTGAGCTGGTATAATAGGTACATCACTAAGAATTTTAATTCGAGCAGAATTAGGACATCCAGGAGCATTAATTGGAGATGACCAAATTTATAATGTAATTGTAACAGCACATGCATTTGTAATAATTTTTTTTATAGTAATACCAATTATAATTGGAGGATTCGGAAATTGACTAATTCCATTAATACTAGGAGCCCCTGATATAGCATTTCCTCGAATAAATAATTTAAGTTTTTGACTATTACCACCATCATTAACACTATTACTAGTAAGAAGTATAGTAGAAAATGGAGCTGGAACAGGATGAACTGTTTATCCACCTCTATCAACAAATATTGCACATAATGGAGCTTCTGTTGATTTAGCAATTTTCTCACTTCACTTAGCAGGTATATCATCTATTCTAGGTGCAGTAAATTTTATTACCACAATAATTAATATACGATCAATTGGTATTACTTACGATCGAATACCATTGTTTGTATGATCAGTAATAATTACTGCTTTATTATTACTTTTATCATTACCAGTATTAGCAGGAGCTATCACAATATTATTAACTGATCGAAATATAAATACCTCATTTTTTGATCCAGCAGGAGGAGGAGATCCAATTTTATATCAACATTTATTTTGATTTTTT
>V-11
TTTATATTCGGAACCTGAGCTGGTATAATAGGTACATCACTAAGAATTTTAATTCGAGCAGAATTAGGACATCCAGGAGCATTAATTGGAGATGACCAAATTTATAATGTAATTGTAACAGCACATGCATTTGTAATAATTTTTTTTATAGTAATACCAATTATAATTGGAGGATTCGGAAATTGACTAATTCCATTAATACTAGGAGCCCCTGATATAGCATTTCCTCGAATAAATAATTTAAGTTTTTGACTATTACCACCATCATTAACACTATTACTAGTAAGAAGTATAGTAGAAAATGGAGCTGGAACAGGATGAACTGTTTATCCACCTCTATCAACAAATATTGCACATAATGGAGCTTCTGTTGATTTAGCAATTTTCTCACTTCACTTAGCAGGTATATCATCTATTCTAGGTGCAGTAAATTTTATTACCACAATAATTAATATACGATCAATTGGTATTACTTACGATCGAATACCATTGTTTGTATGATCAGTAATAATTACTGCTTTATTATTACTTTTATCATTACCAGTATTAGCAGGAGCTATCACAATATTATTAACTGATCGAAATATAAATACCTCATTTTTTGATCCAGCAGGAGGAGGAGATCCAATTTTATATCAACATTTATTTTGATTTTTT
>V-12
TTTATATTCGGAACCTGAGCTGGTATAATAGGTACATCACTAAGAATTTTAATTCGAGCAGAATTAGGACATCCAGGAGCATTAATTGGAGATGACCAAATTTATAATGTAATTGTAACAGCACATGCATTTGTAATAATTTTTTTTATAGTAATACCAATTATAATTGGAGGATTCGGAAATTGACTAATTCCATTAATACTAGGAGCCCCTGATATAGCATTTCCTCGAATAAATAATTTAAGTTTTTGACTATTACCACCATCATTAACACTATTACTAGTAAGAAGTATAGTAGAAAATGGAGCTGGAACAGGATGAACTGTTTATCCACCTCTATCAACAAATATTGCACATAATGGAGCTTCTGTTGATTTAGCAATTTTCTCACTTCACTTAGCAGGTATATCATCTATTCTAGGTGCAGTAAATTTTATTACCACAATAATTAATATACGATCAATTGGTATTACTTACGATCGAATACCATTGTTTGTATGATCAGTAATAATTACTGCTTTATTATTACTTTTATCATTACCAGTATTAGCAGGAGCTATCACAATATTATTAACTGATCGAAATATAAATACCTCATTTTTTGATCCAGCAGGAGGAGGAGATCCAATTTTATATCAACATTTATTTTGATTTTTT
>V-13
TTTATATTCGGAACCTGAGCTGGTATAATAGGTACATCACTAAGAATTTTAATTCGAGCAGAATTAGGACATCCAGGAGCATTAATTGGAGATGACCAAATTTATAATGTAATTGTAACAGCACATGCATTTGTAATAATTTTTTTTATAGTAATACCAATTATAATTGGAGGATTCGGAAATTGACTAATTCCATTAATACTAGGAGCCCCTGATATAGCATTTCCTCGAATAAATAATTTAAGTTTTTGACTATTACCACCATCATTAACACTATTACTAGTAAGAAGTATAGTAGAAAATGGAGCTGGAACAGGATGAACTGTTTATCCACCTCTATCAACAAATATTGCACATAATGGAGCTTCTGTTGATTTAGCAATTTTCTCACTTCACTTAGCAGGTATATCATCTATTCTAGGTGCAGTAAATTTTATTACCACAATAATTAATATACGATCAATTGGTATTACTTACGATCGAATACCATTGTTTGTATGATCAGTAATAATTACTGCTTTATTATTACTTTTATCATTACCAGTATTAGCAGGAGCTATCACAATATTATTAACTGATCGAAATATAAATACCTCATTTTTTGATCCAGCAGGAGGAGGAGATCCAATTTTATATCAACATTTATTTTGATTTTTT
>V-14
TTTATATTCGGAACCTGAGCTGGTATAATAGGTACATCACTAAGAATTTTAATTCGAGCAGAATTAGGACATCCAGGAGCATTAATTGGAGATGACCAAATTTATAATGTAATTGTAACAGCACATGCATTTGTAATAATTTTTTTTATAGTAATACCAATTATAATTGGAGGATTCGGAAATTGACTAATTCCATTAATACTAGGAGCCCCTGATATAGCATTTCCTCGAATAAATAATTTAAGTTTTTGACTATTACCACCATCATTAACACTATTACTAGTAAGAAGTATAGTAGAAAATGGAGCTGGAACAGGATGAACTGTTTATCCACCCCTATCAACAAATATTGCACATAATGGAGCTTCTGTTGATTTAGCAATTTTCTCACTTCACTTAGCAGGTATATCATCTATTCTAGGTGCAGTAAATTTTATTACCACAATAATTAATATACGATCAATTGGTATTACTTACGATCGAATACCATTGTTTGTATGATCAGTAATAATTACTGCTTTATTATTACTTTTATCATTACCAGTATTAGCAGGAGCTATCACAATATTATTAACTGATCGAAATATAAATACCTCATTTTTTGATCCAGCAGGAGGAGGAGATCCAATTTTATATCAACATTTATTTTGATTTTTT
>V-15
TTTATATTCGGAACCTGAGCTGGTATAATAGGTACATCACTAAGAATTTTAATTCGAGCAGAATTAGGACATCCAGGAGCATTAATTGGAGATGACCAAATTTATAATGTAATTGTAACAGCACATGCATTTGTAATAATTTTTTTTATAGTAATACCAATTATAATTGGAGGATTCGGAAATTGACTAATTCCATTAATACTAGGAGCCCCTGATATAGCATTTCCTCGAATAAATAATTTAAGTTTTTGACTATTACCACCATCATTAACACTATTACTAGTAAGAAGTATAGTAGAAAATGGAGCTGGAACAGGATGAACTGTTTATCCACCTCTATCAACAAATATTGCACATAATGGAGCTTCTGTTGATTTAGCAATTTTCTCACTTCACTTAGCAGGTATATCATCTATTCTAGGTGCAGTAAATTTTATTACCACAATAATTAATATACGATCAATTGGTATTACTTACGATCGAATACCATTGTTTGTATGATCAGTAATAATTACTGCTTTATTATTACTTTTATCATTACCAGTATTAGCAGGAGCTATCACAATATTATTAACTGATCGAAATATAAATACCTCATTTTTTGATCCAGCAGGAGGAGGAGATCCAATTTTATATCAACATTTATTTTGATTTTTT
