# Supplementary material for: Diversity and associations of parasites, parasitoids, and nest-associated organisms of Vespa mandarinia (Hymenoptera: Vespidae) in South Korea
Source: PeerJ. 2026 May 19;14:e21240. doi: 10.7717/peerj.21240 (PMC13196716; doi:10.7717/peerj.21240)
Supplement: Supplemental Information 9 — FASTA-formatted DNA barcode (COI) and 18S rRNA sequences generated in this study (Hermetia illucens). [file peerj-14-21240-s009.txt]

>HeJJA-1
TTAAGAATTCTTATTCGAGCCGAATTAGGTCATCCAGGAGCTTTAATTGGAGATGACCAAATTTATAACGTAATTGTTACTGCCCATGCTTTTGTAATAATTTTCTTTATAGTAATGCCAATTATAATTGGTGGATTTGGTAATTGACTTGTTCCCCTAATATTAGGAGCCCCTGATATAGCTTTCCCACGAATAAATAACATAAGTTTCTGGTTACTTCCCCCCTCTCTCACTCTTTTATTAGCCTCTTCTATAGTAGATGCCGGAGCAGGAACCGGTTGAACTGTCTACCCCCCCTTAGCCGCTGGTATTGCTCATAGTGGAGCTTCAGTTGACCTAGCTATTTTTTCCCTTCACTTAGCCGGGATTTCTTCAATTTTAGGGGCTGTAAATTTTATTACAACAGTAATCAATATACGATCGACAGGAATTACATTTGATCGAATACCTCTATTTGTTTGATCAGTAATAATTACAGCAGTACTTCTCCTTCTGTCACTTCCTGTTCTTGCTGGGGCTATTACCATATTATTAACAGATCGAAATTTAAATACTTCTTTCTTCGACCCAGCCGGAGGAGGAGATCCCATTCTTTAT
>HeUSA-1
TTAAGAATTCTTATTCGAGCCGAATTAGGTCATCCAGGAGCTTTAATTGGAGATGACCAAATTTATAACGTAATTGTTACTGCCCATGCTTTTGTAATAATTTTCTTTATAGTAATGCCAATTATAATTGGTGGATTTGGTAATTGACTTGTTCCCCTAATATTAGGAGCCCCTGATATAGCTTTCCCACGAATAAATAACATAAGTTTCTGGTTACTTCCCCCCTCTCTCACTCTTTTATTAGCCTCTTCTATAGTAGATGCCGGAGCAGGAACCGGTTGAACTGTCTACCCCCCCTTAGCCGCTGGTATTGCTCATAGTGGAGCTTCAGTTGACCTAGCTATTTTTTCCCTTCACTTAGCCGGGATTTCTTCAATTTTAGGGGCTGTAAATTTTATTACAACAGTAATCAATATACGATCGACAGGAATTACATTTGATCGAATACCTCTATTTGTTTGATCAGTAATAATTACAGCAGTACTTCTCCTTCTGTCACTTCCTGTTCTTGCTGGGGCTATTACCATATTATTAACAGATCGAAATTTAAATACTTCTTTCTTCGACCCAGCCGGAGGAGGAGATCCCATTCTTTAT
>HeUSA-2
TTAAGAATTCTTATTCGAGCCGAATTAGGTCATCCAGGAGCTTTAATTGGAGATGACCAAATTTATAACGTAATTGTTACTGCCCATGCTTTTGTAATAATTTTCTTTATAGTAATGCCAATTATAATTGGTGGATTTGGTAATTGACTTGTTCCCCTAATATTAGGAGCCCCTGATATAGCTTTCCCACGAATAAATAACATAAGTTTCTGGTTACTTCCCCCCTCTCTCACTCTTTTATTAGCCTCTTCTATAGTAGATGCCGGAGCAGGAACCGGTTGAACTGTCTACCCCCCCTTAGCCGCTGGTATTGCTCATAGTGGAGCTTCAGTTGACCTAGCTATTTTTTCCCTTCACTTAGCCGGGATTTCTTCAATTTTAGGGGCTGTAAATTTTATTACAACAGTAATCAATATACGATCGACAGGAATTACATTTGATCGAATACCTCTATTTGTTTGATCAGTAATAATTACAGCAGTACTTCTCCTTCTGTCACTTCCTGTTCTTGCTGGGGCTATTACCATATTATTAACAGATCGAAATTTAAATACTTCTTTCTTCGACCCAGCCGGAGGAGGAGATCCCATTCTTTAT
>HeUSL-1
TTAAGAATTCTTATTCGAGCCGAATTAGGTCATCCAGGAGCTTTAATTGGAGATGACCAAATTTATAACGTAATTGTTACTGCCCATGCTTTTGTAATAATTTTCTTTATAGTAATGCCAATTATAATTGGTGGATTTGGTAATTGACTTGTTCCCCTAATATTAGGAGCCCCTGATATAGCTTTCCCACGAATAAATAACATAAGTTTCTGGTTACTTCCCCCCTCTCTCACTCTTTTATTAGCCTCTTCTATAGTAGATGCCGGAGCAGGAACCGGTTGAACTGTCTACCCCCCCTTAGCCGCTGGTATTGCTCATAGTGGAGCTTCAGTTGACCTAGCTATTTTTTCCCTTCACTTAGCCGGGATTTCTTCAATTTTAGGGGCTGTAAATTTTATTACAACAGTAATCAATATACGATCGACAGGAATTACATTTGATCGAATACCTCTATTTGTTTGATCAGTAATAATTACAGCAGTACTTCTCCTTCTGTCACTTCCTGTTCTTGCTGGGGCTATTACCATATTATTAACAGATCGAAATTTAAATACTTCTTTCTTCGACCCAGCCGGAGGAGGAGATCCCATTCTTTAT
