# Supplementary material for: Diversity and associations of parasites, parasitoids, and nest-associated organisms of Vespa mandarinia (Hymenoptera: Vespidae) in South Korea
Source: PeerJ. 2026 May 19;14:e21240. doi: 10.7717/peerj.21240 (PMC13196716; doi:10.7717/peerj.21240)
Supplement: Supplemental Information 10 — FASTA-formatted DNA barcode (COI) and 18S rRNA sequences generated in this study (Xenos moutoni). [file peerj-14-21240-s010.txt]

>X-1
AACTATATATTTTATTTTTAGTACTTGAACAGGTATCCTAGGATTATCTACTAGAATTATTATTCGATTTGAATTAAATAACTTTACATCAATATATAATGATTCAAATAGATATAATATTATAATTACAGCTCATGCAATTGTAATAATTTTTTTTTTAATTATACCCGTAACAATAGGAGGATTCGGTAATTGATTAATTCCATTAATAGTAATAGCACCAGATATGGCTTTCCCTCGATTAAATAATTTTAGATTTTGACTCTTATTACCTTCAATTCTTCTATTTATACAAAGCATAATAATAGAAATTGGTGTAGGATCAGGATGAACATTATATCCTCCTCTTACTCTAAATGACTCTCATTCAGATTATAGAATAGACTTATCAATCTTTAGTCTTCACTTAGCTGGTATTTCATCTATTTTAAGATCAATTAATTTTATTACTACAAGTATTAATATAAATAGGCTTCCATTAATTAAAACACCTTTATTTGTTTGATCAATTATTTTTACATCAATTCTTCTTATTATTTCATTACCAATTTTAGCAGGTGCTATTACTATACTTCTCTTTGATCGTAATTTTAATACATCCTTTTTTGACCCTTTAGGAGGTGGTGATCCTATTTTATTCCAACACTTATTC
>X-2
AACTATATATTTTATTTTTAGTACTTGAACAGGTATCCTAGGATTATCTACTAGAATTATTATTCGATTTGAATTAAATAACTTTACATCAATATATAATGATTCAAATAGATATAATATTATAATTACAGCTCATGCAATTGTAATAATTTTTTTTTTAATTATACCCGTAACAATAGGAGGATTCGGTAATTGATTAATTCCATTAATAGTAATAGCACCAGATATGGCTTTCCCTCGATTAAATAATTTTAGATTTTGACTCTTATTACCTTCAATTCTTCTATTTATACAAAGCATAATAATAGAAATTGGTGTAGGATCAGGATGAACATTATATCCTCCTCTTACTCTAAATGACTCTCATTCAGATTATAGAATAGACTTATCAATCTTTAGTCTTCACTTAGCTGGTATTTCATCTATTTTAAGATCAATTAATTTTATTACTACAAGTATTAATATAAATAGGCTTCCATTAATTAAAACACCTTTATTTGTTTGATCAATTATTTTTACATCAATTCTTCTTATTATTTCATTACCAATTTTAGCAGGTGCTATTACTATACTTCTCTTTGATCGTAATTTTAATACATCCTTTTTTGACCCTTTAGGAGGTGGTGATCCTATTTTATTCCAACACTTATTC
>X-3
AACTATATATTTTATTTTTAGTACTTGAACGGGTATCCTAGGATTATCTACTAGAATTATTATTCGATTTGAATTAAATAACTTTACATCAATATATAATGATTCAAATAGATATAATATTATAATTACAGCTCATGCAATTGTAATAATTTTTTTTTTAATTATACCCGTAACAATAGGAGGATTCGGTAATTGATTAATTCCATTAATAGTAATAGCACCAGATATGGCTTTCCCTCGATTAAATAATTTTAGATTTTGACTCTTATTACCTTCAATTCTTCTATTTATACAAAGCATAATAATAGAAATTGGTGTAGGATCAGGATGAACATTATATCCTCCTCTTACTCTAAATGACTCTCATTCAGATTATAGAATAGACTTATCAATCTTTAGTCTTCACTTAGCTGGTATTTCATCTATTTTAAGATCAATTAATTTTATTACTACAAGTATTAATATAAATAGGCTTCCATTAATTAAAACACCTTTATTTGTTTGATCAATTATTTTTACATCAATTCTTCTTATTATTTCATTACCAATTTTAGCAGGTGCTATTACTATACTTCTCTTTGATCGTAATTTTAATACATCCTTTTTTGACCCTTTAGGAGGTGGTGATCCTATTTTATTCCAACACTTATTC
>X-4
AACTATATATTTTATTTTTAGTACTTGAACAGGTATCCTAGGATTATCTACTAGAATTATTATTCGATTTGAATTAAATAACTTTACATCAATATATAATGATTCAAATAGATATAATATTATAATTACAGCTCATGCAATTGTAATAATTTTTTTTTTAATTATACCCGTAACAATAGGAGGATTCGGTAATTGATTAATTCCATTAATAGTAATAGCACCAGATATGGCTTTCCCTCGATTAAATAATTTTAGATTTTGACTCTTATTACCTTCAATTCTTCTATTTATACAAAGCATAATAATAGAAATTGGTGTAGGATCAGGATGAACATTATATCCTCCTCTTACTCTAAATGACTCTCATTCAGATTATAGAATAGACTTATCAATCTTTAGTCTTCACTTAGCTGGTATTTCATCTATTTTAAGATCAATTAATTTTATTACTACAAGTATTAATATAAATAGGCTTCCATTAATTAAAACACCTTTATTTGTTTGATCAATTATTTTTACATCAATTCTTCTTATTATTTCATTACCAATTTTAGCAGGTGCTATTACTATACTTCTCTTTGATCGTAATTTTAATACATCCTTTTTTGACCCTTTAGGAGGTGGTGATCCTATTTTATTCCAACACTTATTC
>X-5
AACTATATATTTTATTTTTAGTACTTGAACAGGTATCCTAGGATTATCTACTAGAATTATTATTCGATTTGAATTAAATAACTTTACATCAATATATAATGATTCAAATAGATATAATATTATAATTACAGCTCATGCAATTGTAATAATTTTTTTTTTAATTATACCCGTAACAATAGGGGGATTCGGTAATTGATTAATTCCATTAATAGTAATAGCACCAGATATGGCTTTCCCTCGATTAAATAATTTTAGATTTTGACTCTTATTACCTTCAATTCTTCTATTTATACAAAGCATAATAATAGAAATTGGTGTAGGATCAGGATGAACATTATATCCTCCTCTTACTCTAAATGACTCTCATTCAGATTATAGAATAGACTTATCAATCTTTAGTCTTCACTTAGCTGGTATTTCATCTATTTTAAGATCAATTAATTTTATTACTACAAGTATTAATATAAATAGGCTTCCATTAATTAAAACACCTTTATTTGTTTGATCAATTATTTTTACATCAATTCTTCTTATTATTTCATTACCAATTTTAGCAGGTGCTATTACTATACTTCTCTTTGATCGTAATTTTAATACATCCTTTTTTGACCCTTTAGGAGGTGGTGATCCTATTTTATTCCAACACTTATTC
>X-6
AACTATATATTTTATTTTTAGTACTTGAACAGGTATCCTAGGATTATCTACTAGAATTATTATTCGATTTGAATTAAATAACTTTACATCAATATATAATGATTCAAATAGATATAATATTATAATTACAGCTCATGCAATTGTAATAATTTTTTTTTTAATTATACCCGTAACAATAGGAGGATTCGGTAATTGATTAATTCCATTAATAGTAATAGCACCAGATATGGCTTTCCCTCGATTAAATAATTTTAGATTTTGACTCTTATTACCTTCAATTCTTCTATTTATACAAAGCATAATAATAGAAATTGGTGTAGGATCAGGATGAACATTATATCCTCCTCTTACTCTAAATGACTCTCATTCAGATTATAGAATAGACTTATCAATCTTTAGTCTTCACTTAGCTGGTATTTCATCTATTTTAAGATCAATTAATTTTATTACTACAAGTATTAATATAAATAGGCTTCCATTAATTAAAACACCTTTATTTGTTTGATCAATTATTTTTACATCAATTCTTCTTATTATTTCATTACCAATTTTAGCAGGTGCTATTACTATACTTCTCTTTGATCGTAATTTTAATACATCCTTTTTTGACCCTTTAGGAGGTGGTGATCCTATTTTATTCCAACACTTATTC
>X-7
AACTATATATTTTATTTTTAGTACTTGAACAGGTATCCTAGGATTATCTACTAGAATTATTATTCGATTTGAATTAAATAACTTTACATCAATATATAATGATTCAAATAGATATAATATTATAATTACAGCTCATGCAATTGTAATAATTTTTTTTTTAATTATACCCGTAACAATAGGAGGATTCGGTAATTGATTAATTCCATTAATAGTAATAGCACCAGATATGGCTTTCCCTCGATTAAATAATTTCAGATTTTGACTCTTATTACCTTCAATTCTTCTATTTATACAAAGCATAATAATAGAAATTGGTGTAGGATCAGGATGAACATTATATCCTCCTCTTACTCTAAATGACTCTCATTCAGATTATAGAATAGACTTATCAATCTTTAGTCTTCACTTAGCTGGTATTTCATCTATTTTAAGATCAATTAATTTTATTACTACAAGTATTAATATAAATAGGCTTCCATTAATTAAAACACCTTTATTTGTTTGATCAATTATTTTTACATCAATTCTTCTTATTATTTCATTACCAATTTTAGCAGGTGCTATTACTATACTTCTCTTTGATCGTAATTTTAATACATCCTTTTTTGACCCTTTAGGAGGTGGTGATCCTATTTTATTCCAACACTTATTC
>X-8
AACTATATATTTTATTTTTAGTACTTGAACAGGTATCCTAGGATTATCTACTAGAATTATTATTCGATTTGAATTAAATAACTTTACATCAATATATAATGATTCAAATAGATATAATATTATAATTACAGCTCATGCAATTGTAATAATTTTTTTTTTAATTATACCCGTAACAATAGGAGGATTCGGTAATTGATTAATTCCATTAATAGTAATAGCACCAGATATGGCTTTCCCTCGATTAAATAATTTTAGATTTTGACTCTTATTACCTTCAATTCTTCTATTTATACAAAGCATAATAATAGAAATTGGTGTAGGATCAGGATGAACATTATATCCTCCTCTTACTCTAAATGACTCTCATTCAGATTATAGAATAGACTTATCAATCTTTAGTCTTCACTTAGCTGGTATTTCATCTATTTTAAGATCAATTAATTTTATTACTACAAGTATTAATATAAATAGGCTTCCATTAATTAAAACACCTTTATTTGTTTGATCAATTATTTTTACATCAATTCTTCTTATTATTTCATTACCAATTTTAGCAGGTGCTATTACTATACTTCTCTTTGATCGTAATTTTAATACATCCTTTTTTGACCCTTTAGGAGGTGGTGATCCTATTTTATTCCAACACTTATTC
>X-9
AACTATATATTTTATTTTTAGTACTTGAACAGGTATCCTAGGATTATCTACTAGAATTATTATTCGATTTGAATTAAATAACTTTACATCAATATATAATGACTCAAATAGATATAATATTATAATTACAGCTCATGCAATTGTAATAATTTTTTTTTTAATTATACCCGTAACAATAGGAGGATTCGGTAATTGATTAATTCCATTAATAGTAATAGCACCAGATATGGCTTTCCCTCGATTAAATAATTTTAGATTTTGACTCTTATTACCTTCAATTCTTCTATTTATACAAAGCATAATAATAGAAATTGGTGTAGGATCAGGATGAACATTATATCCTCCTCTTACTCTAAATGACTCTCATTCAGATTATAGAATAGACTTATCAATCTTTAGTCTTCACTTAGCTGGTATTTCATCTATTTTAAGATCAATTAATTTTATTACTACAAGTATTAATATAAATAGGCTTCCATTAATTAAAACACCTTTATTTGTTTGATCAATTATTTTTACATCAATTCTTCTTATTATTTCATTACCAATTTTAGCAGGTGCTATTACTATACTTCTCTTTGATCGTAATTTTAATACATCCTTTTTTGACCCTTTAGGAGGTGGTGATCCTATTTTATTCCAACACTTATTC
