# Supplementary material for: Diversity and associations of parasites, parasitoids, and nest-associated organisms of Vespa mandarinia (Hymenoptera: Vespidae) in South Korea
Source: PeerJ. 2026 May 19;14:e21240. doi: 10.7717/peerj.21240 (PMC13196716; doi:10.7717/peerj.21240)
Supplement: Supplemental Information 11 — FASTA-formatted DNA barcode (COI) and 18S rRNA sequences generated in this study (Quedius spp.). [file peerj-14-21240-s011.txt]

>S-2
ATCTTTGGAGCATGAGCTGGAATAGTAGGAACTTCTTTAAGATTATTAATTCGAGCCGAATTAGGGAACCCCGGAACATTAATCGGGGATGATCAGATTTATAACGTCATTGTTACTGCCCATGCCTTTATTATAATTTTCTTTATAGTTATACCAATCGTAATTGGAGGATTTGGAAATTGACTAGTACCCCTAATACTAGGAGCCCCAGATATGGCATTTCCTCGGATAAATAATATAAGATTTTGATTATTACCACCTTCTTTAAGATTACTCTTAATGAGAAGAATAGTAGAAAGCGGGGCAGGAACAGGATGAACCGTATACCCCCCCCTTTCATCCAATATCGCCCATGGAGGAGCTTCAGTTGATTTAGCTATTTTTAGATTACATTTAGCTGGAATTTCCTCAATTCTAGGAGCAGTAAATTTTATTACTACAGTTATTAATATACGATCCATTGGTATAACGTTTGATCGAATACCCCTTTTTGTCTGATCTGTAGCAATTACTGCTTTATTGCTACTTCTATCTTTACCTGTACTAGCAGGTGCAATCACAATACTTTTAACAGATCGAAATTTAAATACTTCCTTTTTTGACCCTGCGGGAGGGGGA
>S-3
ATCTTTGGAGCATGAGCTGGAATAGTAGGAACTTCTTTAAGATTACTAATTCGAGCCGAATTAGGGAACCCCGGAACATTAATCGGAGATGATCAGATTTATAACGTCATTGTTACTGCCCATGCCTTTATTATAATTTTCTTTATAGTTATACCAATCGTAATTGGAGGATTTGGAAATTGACTAGTACCCCTAATACTAGGAGCCCCAGATATGGCATTTCCTCGGATAAATAATATAAGATTTTGATTATTACCACCTTCTTTAAGATTACTCTTAATGAGAAGAATAGTAGAAAGCGGGGCAGGAACAGGATGAACCGTATACCCCCCACTTTCATCCAATATCGCCCATGGAGGAGCTTCAGTTGATTTAGCTATTTTTAGATTACATTTAGCTGGAATTTCCTCAATTCTAGGAGCAGTAAATTTTATTACTACAGTTATTAATATACGATCCATTGGTATAACGTTTGATCGAATACCCCTTTTTGTCTGATCTGTAGCAATTACTGCTTTATTGCTACTTCTATCTTTACCTGTACTAGCAGGTGCAATCACAATACTTTTAACAGATCGAAATTTAAATACTTCCTTTTTTGACCCTGCGGGAGGGGGA
>S-4
ATCTTTGGAGCATGAGCTGGAATAGTAGGAACTTCTTTAAGATTACTAATTCGAGCCGAATTAGGGAACCCCGGAACATTAATCGGAGATGATCAGATTTATAACGTCATTGTTACTGCCCATGCCTTTATTATAATTTTCTTTATAGTTATACCAATCGTAATTGGAGGATTTGGAAATTGACTAGTACCCCTAATACTAGGAGCCCCAGATATGGCATTTCCTCGGATAAATAATATAAGATTTTGATTATTACCACCTTCTTTAAGATTACTCTTAATGAGAAGAATAGTAGAAAGCGGGGCAGGAACAGGATGAACCGTATACCCCCCACTTTCATCCAATATCGCCCATGGAGGAGCTTCAGTTGATTTAGCTATTTTTAGATTACATTTAGCTGGAATTTCCTCAATTCTAGGAGCAGTAAATTTTATTACTACAGTTATTAATATACGATCCATTGGTATAACGTTTGATCGAATACCCCTTTTTGTCTGATCTGTAGCAATTACTGCTTTATTGCTACTTCTATCTTTACCTGTACTAGCAGGTGCAATCACAATACTTTTAACAGATCGAAATTTAAATACTTCCTTTTTTGACCCTGCGGGAGGGGGA
>S-5
ATCTTTGGAGCATGAGCTGGAATAGTAGGAACTTCTTTAAGATTACTAATTCGAGCCGAATTAGGGAACCCCGGAACATTAATCGGAGATGATCAGATTTATAACGTCATTGTTACTGCCCATGCCTTTATTATAATTTTCTTTATAGTTATACCAATCGTAATTGGAGGATTTGGAAATTGACTAGTACCCCTAATACTAGGAGCCCCAGATATGGCATTTCCTCGGATAAATAATATAAGATTTTGATTATTACCACCTTCTTTAAGATTACTCTTAATGAGAAGAATAGTAGAAAGCGGGGCAGGAACAGGATGAACCGTATACCCCCCACTTTCATCCAATATCGCCCATGGAGGAGCTTCAGTTGATTTAGCTATTTTTAGATTACATTTAGCTGGAATTTCCTCAATTCTAGGAGCAGTAAATTTTATTACTACAGTTATTAATATACGATCCATTGGTATAACGTTTGATCGAATACCCCTTTTTGTCTGATCTGTAGCAATTACTGCTTTATTGCTACTTCTATCTTTACCTGTACTAGCAGGTGCAATCACAATACTTTTAACAGATCGAAATTTAAATACTTCCTTTTTTGACCCTGCGGGAGGGGGA
