# Supplementary material for: Diversity and associations of parasites, parasitoids, and nest-associated organisms of Vespa mandarinia (Hymenoptera: Vespidae) in South Korea
Source: PeerJ. 2026 May 19;14:e21240. doi: 10.7717/peerj.21240 (PMC13196716; doi:10.7717/peerj.21240)
Supplement: Supplemental Information 12 — FASTA-formatted multiple sequence alignments (trimmed) used to build the phylogenetic trees reported (Volucella spp.). [file peerj-14-21240-s012.txt]

>Volucella coreana (V-15)
TTTATATTCGGAACCTGAGCTGGTATAATAGGTACATCACTAAGAATTTTAATTCGAGCAGAATTAGGACATCCAGGAGCATTAATTGGAGATGACCAAATTTATAATGTAATTGTAACAGCACATGCATTTGTAATAATTTTTTTTATAGTAATACCAATTATAATTGGAGGATTCGGAAATTGACTAATTCCATTAATACTAGGAGCCCCTGATATAGCATTTCCTCGAATAAATAATTTAAGTTTTTGACTATTACCACCATCATTAACACTATTACTAGTAAGAAGTATAGTAGAAAATGGAGCTGGAACAGGATGAACTGTTTATCCACCTCTATCAACAAATATTGCACATAATGGAGCTTCTGTTGATTTAGCAATTTTCTCACTTCACTTAGCAGGTATATCATCTATTCTAGGTGCAGTAAATTTTATTACCACAATAATTAATATACGATCAATTGGTATTACTTACGATCGAATACCATTGTTTGTATGATCAGTAATAATTACTGCTTTATTATTACTTTTATCATTACCAGTATTAGCAGGAGCTATCACAATATTATTAACTGATCGAAATATAAATACCTCATTTTTTGATCCAGCAGGAGGAGGAGATCCAATTTTATATCA
>Volucella suzukii (V-1)
TTTTTATTTGGAACATGAGCCGGAATAACAGGAACATCACTAAGAATTTTAATTCGTGCAGAATTAGGCCATCCCGGAGCATTAATTGGAGATGACCAAATTTATAATGTTATTGTAACAGCACATGCTTTTGTAATAATTTTTTTTATAGTAATACCAATTATAATTGGAGGATTTGGAAATTGACTAGTTCCTTTAATATTAGGAGCTCCTGATATAGCTTTTCCCCGAATAAATAATTTAAGTTTTTGATTACTACCCCCTTCTTTAACATTATTATTAGTAAGAAGAATAGTAGAAAATGGAGCAGGAACAGGTTGAACTGTTTATCCACCTTTATCAACAAATATTGCACATGGAGGTGCATCTGTTGATTTAGCAATTTTTTCACTTCATTTAGCAGGTATATCTTCTATTCTAGGAGCAGTAAATTTTATTACCACAGTAATTAATATACGATCTATTGGAATTACTTATGATCGAATACCTTTATTTGTTTGATCAGTAGTAATTACTGCTTTATTACTTCTTCTATCTTTACCAGTACTAGCCGGAGCTATTACTATATTATTAACTGATCGAAATTTAAATACTTCATTCTTTGATCCAGCAGGAGGTGGAGATCCAATTTTATACCA
>Volucella suzukii (V-2)
TTTTTATTTGGAACATGAGCCGGAATAACAGGAACATCACTAAGAATTTTAATTCGTGCAGAATTAGGCCATCCCGGAGCATTAATTGGAGATGACCAAATTTATAATGTTATTGTAACAGCACATGCTTTTGTAATAATTTTTTTTATAGTAATACCAATTATAATTGGAGGATTTGGAAATTGACTAGTTCCTTTAATATTAGGAGCTCCTGATATAGCTTTTCCCCGAATAAATAATTTAAGTTTTTGATTACTACCCCCTTCTTTAACATTATTATTAGTAAGAAGAATAGTAGAAAATGGAGCAGGAACAGGTTGAACTGTTTATCCACCTTTATCAACAAATATTGCACATGGAGGTGCATCTGTTGATTTAGCAATTTTTTCACTTCATTTAGCAGGTATATCTTCTATTCTAGGAGCAGTAAATTTTATTACCACAGTAATTAATATACGATCTATTGGAATTACTTATGATCGAATACCTTTATTTGTTTGATCAGTAGTAATTACTGCTTTATTACTTCTTCTATCTTTACCAGTACTAGCCGGAGCTATTACTATATTATTAACTGATCGAAATTTAAATACTTCATTCTTTGATCCAGCAGGAGGTGGAGATCCAATTTTATACCA
>Volucella suzukii (V-3)
TTTTTATTTGGAACATGAGCCGGAATAACAGGAACATCACTAAGAATTTTAATTCGTGCAGAATTAGGCCATCCCGGAGCATTAATTGGAGATGACCAAATTTATAATGTTATTGTAACAGCACATGCTTTTGTAATAATTTTTTTTATAGTAATACCAATTATAATTGGAGGATTTGGAAATTGACTAGTTCCTTTAATATTAGGAGCTCCTGATATAGCTTTTCCCCGAATAAATAATTTAAGTTTTTGATTACTACCCCCTTCTTTAACATTATTATTAGTAAGAAGAATAGTAGAAAATGGAGCAGGAACAGGTTGAACTGTTTATCCACCTTTATCAACAAATATTGCACATGGAGGTGCATCTGTTGATTTAGCAATTTTTTCACTTCATTTAGCAGGTATATCTTCTATTCTAGGAGCAGTAAATTTTATTACCACAGTAATTAATATACGATCTATTGGAATTACTTATGATCGAATACCTTTATTTGTTTGATCAGTAGTAATTACTGCTTTATTACTTCTTCTATCTTTACCAGTACTAGCCGGAGCTATTACTATATTATTAACTGATCGAAATTTAAATACTTCATTCTTTGATCCAGCAGGAGGTGGAGATCCAATTTTATACCA
>Volucella suzukii (V-4)
TTTTTATTTGGAACATGAGCCGGAATAACAGGAACATCACTAAGAATTTTAATTCGTGCAGAATTAGGCCATCCCGGAGCATTAATTGGAGATGACCAAATTTATAATGTTATTGTAACAGCACATGCTTTTGTAATAATTTTTTTTATAGTAATACCAATTATAATTGGAGGATTTGGAAATTGACTAGTTCCTTTAATATTAGGAGCTCCTGATATAGCTTTTCCCCGAATAAATAATTTAAGTTTTTGATTACTACCCCCTTCTTTAACATTATTATTAGTAAGAAGAATAGTAGAAAATGGAGCAGGAACAGGTTGAACTGTTTATCCACCTTTATCAACAAATATTGCACATGGAGGTGCATCTGTTGATTTAGCAATTTTTTCACTTCATTTAGCAGGTATATCTTCTATTCTAGGAGCAGTAAATTTTATTACCACAGTAATTAATATACGATCTATTGGAATTACTTATGATCGAATACCTTTATTTGTTTGATCAGTAGTAATTACTGCTTTATTACTTCTTCTATCTTTACCAGTACTAGCCGGAGCTATTACTATATTATTAACTGATCGAAATTTAAATACTTCATTCTTTGATCCAGCAGGAGGTGGAGATCCAATTTTATACCA
>Volucella suzukii (V-7)
TTTTTATTTGGAACATGAGCCGGAATAACAGGAACATCACTAAGAATTTTAATTCGTGCAGAATTAGGCCATCCCGGAGCATTAATTGGAGATGACCAAATTTATAATGTTATTGTAACAGCACATGCTTTTGTAATAATTTTTTTTATAGTAATACCAATTATAATTGGAGGATTTGGAAATTGACTAGTTCCTTTAATATTAGGAGCTCCTGATATAGCTTTTCCCCGAATAAATAATTTAAGTTTTTGATTACTACCCCCTTCTTTAACATTATTATTAGTAAGAAGAATAGTAGAAAATGGAGCAGGAACAGGTTGAACTGTTTATCCACCTTTATCAACAAATATTGCACATGGAGGTGCATCTGTTGATTTAGCAATTTTTTCACTTCATTTAGCAGGTATATCTTCTATTCTAGGAGCAGTAAATTTTATTACCACAGTAATTAATATACGATCTATTGGAATTACTTATGATCGAATACCTTTATTTGTTTGATCAGTAGTAATTACTGCTTTATTACTTCTTCTATCTTTACCAGTACTAGCCGGAGCTATTACTATATTATTAACTGATCGAAATTTAAATACTTCATTCTTTGATCCAGCAGGAGGTGGAGATCCAATTTTATACCA
>Volucella suzukii (V-8)
TTTTTATTTGGAACATGAGCCGGAATAACAGGAACATCACTAAGAATTTTAATTCGTGCAGAATTAGGCCATCCCGGAGCATTAATTGGAGATGACCAAATTTATAATGTTATTGTAACAGCACATGCTTTTGTAATAATTTTTTTTATAGTAATACCAATTATAATTGGAGGATTTGGAAATTGACTAGTTCCTTTAATATTAGGAGCTCCTGATATAGCTTTTCCCCGAATAAATAATTTAAGTTTTTGATTACTACCCCCTTCTTTAACATTATTATTAGTAAGAAGAATAGTAGAAAATGGAGCAGGAACAGGTTGAACTGTTTATCCACCTTTATCAACAAATATTGCACATGGAGGTGCATCTGTTGATTTAGCAATTTTTTCACTTCATTTAGCAGGTATATCTTCTATTCTAGGAGCAGTAAATTTTATTACCACAGTAATTAATATACGATCTATTGGAATTACTTATGATCGAATACCTTTATTTGTTTGATCAGTAGTAATTACTGCTTTATTACTTCTTCTATCTTTACCAGTACTAGCCGGAGCTATTACTATATTATTAACTGATCGAAATTTAAATACTTCATTCTTTGATCCAGCAGGAGGTGGAGATCCAATTTTATACCA
>Volucella coreana (V-6)
TTTATATTCGGAACCTGAGCTGGTATAATAGGTACATCACTAAGAATTTTAATTCGAGCAGAATTAGGACATCCAGGAGCATTAATTGGAGATGACCAAATTTATAATGTAATTGTAACAGCACATGCATTTGTAATAATTTTTTTTATAGTAATACCAATTATAATTGGAGGATTCGGAAATTGACTAATTCCATTAATACTAGGAGCCCCTGATATAGCATTTCCTCGAATAAATAATTTAAGTTTTTGACTATTACCACCATCATTAACACTATTACTAGTAAGAAGTATAGTAGAAAATGGAGCTGGAACAGGATGAACTGTTTATCCACCTCTATCAACAAATATTGCACATAATGGAGCTTCTGTTGATTTAGCAATTTTCTCACTTCACTTAGCAGGTATATCATCTATTCTAGGTGCAGTAAATTTTATTACCACAATAATTAATATACGATCAATTGGTATTACTTACGATCGAATACCATTGTTTGTATGATCAGTAATAATTACTGCTTTATTATTACTTTTATCATTACCAGTATTAGCAGGAGCTATCACAATATTATTAACTGATCGAAATATAAATACCTCATTTTTTGATCCAGCAGGAGGAGGAGATCCAATTTTATATCA
>Volucella coreana (V-10)
TTTATATTCGGAACCTGAGCTGGTATAATAGGTACATCACTAAGAATTTTAATTCGAGCAGAATTAGGACATCCAGGAGCATTAATTGGAGATGACCAAATTTATAATGTAATTGTAACAGCACATGCATTTGTAATAATTTTTTTTATAGTAATACCAATTATAATTGGAGGATTCGGAAATTGACTAATTCCATTAATACTAGGAGCCCCTGATATAGCATTTCCTCGAATAAATAATTTAAGTTTTTGACTATTACCACCATCATTAACACTATTACTAGTAAGAAGTATAGTAGAAAATGGAGCTGGAACAGGATGAACTGTTTATCCACCTCTATCAACAAATATTGCACATAATGGAGCTTCTGTTGATTTAGCAATTTTCTCACTTCACTTAGCAGGTATATCATCTATTCTAGGTGCAGTAAATTTTATTACCACAATAATTAATATACGATCAATTGGTATTACTTACGATCGAATACCATTGTTTGTATGATCAGTAATAATTACTGCTTTATTATTACTTTTATCATTACCAGTATTAGCAGGAGCTATCACAATATTATTAACTGATCGAAATATAAATACCTCATTTTTTGATCCAGCAGGAGGAGGAGATCCAATTTTATATCA
>Volucella coreana (V-12)
TTTATATTCGGAACCTGAGCTGGTATAATAGGTACATCACTAAGAATTTTAATTCGAGCAGAATTAGGACATCCAGGAGCATTAATTGGAGATGACCAAATTTATAATGTAATTGTAACAGCACATGCATTTGTAATAATTTTTTTTATAGTAATACCAATTATAATTGGAGGATTCGGAAATTGACTAATTCCATTAATACTAGGAGCCCCTGATATAGCATTTCCTCGAATAAATAATTTAAGTTTTTGACTATTACCACCATCATTAACACTATTACTAGTAAGAAGTATAGTAGAAAATGGAGCTGGAACAGGATGAACTGTTTATCCACCTCTATCAACAAATATTGCACATAATGGAGCTTCTGTTGATTTAGCAATTTTCTCACTTCACTTAGCAGGTATATCATCTATTCTAGGTGCAGTAAATTTTATTACCACAATAATTAATATACGATCAATTGGTATTACTTACGATCGAATACCATTGTTTGTATGATCAGTAATAATTACTGCTTTATTATTACTTTTATCATTACCAGTATTAGCAGGAGCTATCACAATATTATTAACTGATCGAAATATAAATACCTCATTTTTTGATCCAGCAGGAGGAGGAGATCCAATTTTATATCA
>Volucella coreana (V-11)
TTTATATTCGGAACCTGAGCTGGTATAATAGGTACATCACTAAGAATTTTAATTCGAGCAGAATTAGGACATCCAGGAGCATTAATTGGAGATGACCAAATTTATAATGTAATTGTAACAGCACATGCATTTGTAATAATTTTTTTTATAGTAATACCAATTATAATTGGAGGATTCGGAAATTGACTAATTCCATTAATACTAGGAGCCCCTGATATAGCATTTCCTCGAATAAATAATTTAAGTTTTTGACTATTACCACCATCATTAACACTATTACTAGTAAGAAGTATAGTAGAAAATGGAGCTGGAACAGGATGAACTGTTTATCCACCTCTATCAACAAATATTGCACATAATGGAGCTTCTGTTGATTTAGCAATTTTCTCACTTCACTTAGCAGGTATATCATCTATTCTAGGTGCAGTAAATTTTATTACCACAATAATTAATATACGATCAATTGGTATTACTTACGATCGAATACCATTGTTTGTATGATCAGTAATAATTACTGCTTTATTATTACTTTTATCATTACCAGTATTAGCAGGAGCTATCACAATATTATTAACTGATCGAAATATAAATACCTCATTTTTTGATCCAGCAGGAGGAGGAGATCCAATTTTATATCA
>Volucella coreana (V-14)
TTTATATTCGGAACCTGAGCTGGTATAATAGGTACATCACTAAGAATTTTAATTCGAGCAGAATTAGGACATCCAGGAGCATTAATTGGAGATGACCAAATTTATAATGTAATTGTAACAGCACATGCATTTGTAATAATTTTTTTTATAGTAATACCAATTATAATTGGAGGATTCGGAAATTGACTAATTCCATTAATACTAGGAGCCCCTGATATAGCATTTCCTCGAATAAATAATTTAAGTTTTTGACTATTACCACCATCATTAACACTATTACTAGTAAGAAGTATAGTAGAAAATGGAGCTGGAACAGGATGAACTGTTTATCCACCCCTATCAACAAATATTGCACATAATGGAGCTTCTGTTGATTTAGCAATTTTCTCACTTCACTTAGCAGGTATATCATCTATTCTAGGTGCAGTAAATTTTATTACCACAATAATTAATATACGATCAATTGGTATTACTTACGATCGAATACCATTGTTTGTATGATCAGTAATAATTACTGCTTTATTATTACTTTTATCATTACCAGTATTAGCAGGAGCTATCACAATATTATTAACTGATCGAAATATAAATACCTCATTTTTTGATCCAGCAGGAGGAGGAGATCCAATTTTATATCA
>Volucella coreana (V-13)
TTTATATTCGGAACCTGAGCTGGTATAATAGGTACATCACTAAGAATTTTAATTCGAGCAGAATTAGGACATCCAGGAGCATTAATTGGAGATGACCAAATTTATAATGTAATTGTAACAGCACATGCATTTGTAATAATTTTTTTTATAGTAATACCAATTATAATTGGAGGATTCGGAAATTGACTAATTCCATTAATACTAGGAGCCCCTGATATAGCATTTCCTCGAATAAATAATTTAAGTTTTTGACTATTACCACCATCATTAACACTATTACTAGTAAGAAGTATAGTAGAAAATGGAGCTGGAACAGGATGAACTGTTTATCCACCTCTATCAACAAATATTGCACATAATGGAGCTTCTGTTGATTTAGCAATTTTCTCACTTCACTTAGCAGGTATATCATCTATTCTAGGTGCAGTAAATTTTATTACCACAATAATTAATATACGATCAATTGGTATTACTTACGATCGAATACCATTGTTTGTATGATCAGTAATAATTACTGCTTTATTATTACTTTTATCATTACCAGTATTAGCAGGAGCTATCACAATATTATTAACTGATCGAAATATAAATACCTCATTTTTTGATCCAGCAGGAGGAGGAGATCCAATTTTATATCA
>Volucella suzukii (V-5)
TTTTTATTTGGAACATGAGCCGGAATAACAGGAACATCACTAAGAATTTTAATTCGTGCAGAATTAGGCCATCCCGGAGCATTAATTGGAGATGACCAAATTTATAATGTTATTGTAACAGCACATGCTTTTGTAATAATTTTTTTTATAGTAATACCAATTATAATTGGAGGATTTGGAAATTGACTAGTTCCTTTAATATTAGGAGCTCCTGATATAGCTTTTCCCCGAATAAATAATTTAAGTTTTTGATTACTACCCCCTTCTTTAACATTATTATTAGTAAGAAGAATAGTAGAAAATGGAGCAGGAACAGGTTGAACTGTTTATCCACCTTTATCAACAAATATTGCACATGGAGGTGCATCTGTTGATTTAGCAATTTTTTCACTTCATTTAGCAGGTATATCTTCTATTCTAGGAGCAGTAAATTTTATTACCACAGTAATTAATATACGATCTATTGGAATTACTTATGATCGAATACCTTTATTTGTTTGATCAGTAGTAATTACTGCTTTATTACTTCTTCTATCTTTACCAGTACTAGCCGGAGCTATTACTATATTATTAACTGATCGAAATTTAAATACTTCATTCTTTGATCCAGCAGGAGGTGGAGATCCAATTTTATACCA
>HM860407_Volucella_bombylans
TTCCTATTTGGAACATGAGCTGGAATAGTGGGTACTTCATTAAGAATTTTAATTCGAGCAGAATTAGGACATCCTGGAGCATTAATTGGAGATGATCAAATTTATAATGTAATTGTAACAGCTCATGCATTTGTAATAATTTTTTTTATAGTTATACCAATTATAATTGGAGGATTCGGAAATTGATTAGTACCTTTAATATTAGGAGCACCTGATATAGCATTTCCTCGAATAAATAATTTAAGTTTTTGACTATTACCCCCTTCATTAACTTTATTACTAGTTAGTAGTATAGTAGAAAATGGAGCTGGAACAGGATGAACTGTTTATCCTCCTTTATCAACAAATATTGCACATGGAGGAGCTTCTGTTGATTTAGCAATTTTTTCTCTCCATTTAGCTGGAATATCATCAATTTTAGGGGCAGTAAATTTTATTACTACAGTAATTAATATACGATCTATTGGAATTACTTATGATCGAATACCTTTATTTGTATGATCAGTAGTAATTACTGCTTTATTATTACTTTTATCATTACCAGTACTAGCAGGAGCTATTACAATATTATTAACTGACCGAAATTTAAATACATCATTCTTTGACCCAGCAGGAGGAGGAGATCCAATCTTATACCA
>HM860565_Volucella_bombylans
TTCCTATTTGGAACATGAGCTGGAATAGTGGGTACTTCATTAAGAATTTTAATTCGAGCAGAATTAGGACATCCTGGAGCATTAATTGGAGATGATCAAATTTATAATGTAATTGTAACAGCTCATGCATTTGTAATAATTTTTTTTATAGTTATACCAATTATAATTGGAGGATTCGGAAATTGATTAGTACCTTTAATATTAGGAGCACCTGATATAGCATTTCCTCGAATAAATAATTTAAGTTTTTGACTATTACCCCCTTCATTAACTTTATTACTAGTTAGTAGTATAGTAGAAAATGGAGCTGGAACAGGATGAACTGTTTATCCTCCTTTATCAACAAATATTGCACATGGAGGAGCTTCTGTTGATTTAGCAATTTTTTCTCTCCATTTAGCTGGAATATCATCAATTTTAGGGGCAGTAAATTTTATTACTACAGTAATTAATATACGATCTATTGGAATTACTTATGATCGAATACCTTTATTTGTATGATCAGTAGTAATTACTGCTTTATTATTACTTTTATCATTACCAGTACTAGCAGGAGCTATTACAATATTATTAACTGACCGAAATTTAAATACATCATTCTTTGACCCAGCAGGAGGAGGAGATCCAATCTTATACCA
>JN269907_Graptomyza_flavicolis
TTTATATTTGGAGCTTGAGCTGGAATAGTAGGTACATCTCTAAGAATTTTAATTCGAGCAGAATTAGGACATCCAGGAGCTTTAATTGGAGATGATCAAATTTATAATGTTATTGTAACAGCACATGCATTTGTTATAATTTTCTTTATAGTAATACCTATTATAATTGGAGGATTTGGAAACTGACTAGTTCCTCTTATATTAGGAGCCCCAGATATAGCATTTCCACGAATAAATAATTTAAGTTTTTGATTACTACCCCCCTCTTTAACCCTATTATTAGTAAGTAGTATAGTAGAAAATGGAGCTGGAACAGGATGAACTGTTTATCCTCCTTTATCTACTAATATTGCACATGGTGGAGCATCCGTTGATTTAGCAATTTTCTCATTACATTTAGCCGGAATATCTTCCATTTTAGGAGCCGTTAATTTTATTACTACAGTAATTAATATACGATCAATTGGTATTTCATATGATCGTATACCTTTATTTGTATGATCAGTAGTAATTACAGCATTACTATTACTTTTATCTTTACCTGTTTTAGCAGGAGCTATTACTATATTATTAACTGACCGAAATCTAAATACTTCCTTCTTTGACCCAGCAGGAGGAGGAGATCCAATTCTTTATCA
>MG823449_Volucella_pellucens
TTCTTATTTGGTACTTGAGCAGGTATAGTAGGAACATCTTTAAGTATTTTAATTCGAGCAGAATTAGGACATCCTGGAGCATTAATTGGAGATGACCAAATTTATAATGTAATTGTAACAGCACATGCTTTTGTAATAATTTTTTTTATAGTTATACCAATTATAATTGGAGGATTTGGAAATTGATTAGTTCCATTAATATTAGGTGCACCTGATATAGCCTTCCCTCGAATAAATAATTTAAGTTTTTGACTATTACCTCCTTCATTAACATTATTATTAGTAAGTAGTATAGTAGAAAATGGGGCTGGGACAGGTTGAACTGTTTATCCCCCTCTTTCAACAAATATTGCACATGGAGGAGCATCTGTTGATCTAGCAATTTTCTCTCTTCACTTAGCCGGTATATCTTCTATTTTAGGTGCAGTAAATTTTATTACTACAGTAATTAATATACGATCTATTGGAATTACTTATGATCGAATACCTTTATTTGTATGATCTGTAGTAATTACTGCCTTATTATTACTCTTATCACTACCAGTATTAGCAGGAGCTATTACAATATTATTAACTGATCGAAATTTAAATACTTCATTTTTTGACCCAGCAGGAGGAGGAGATCCAATTTTATATCA
>MN622110_Volucella_inanis
TTTATATTTGGAACTTGAGCTGGAATAGTAGGTACATCATTAAGAATTTTAATTCGAGCAGAATTAGGACATCCAGGAGCATTAATTGGAGATGACCAAATTTATAATGTAATTGTAACAGCACATGCATTTGTAATAATTTTTTTTATAGTTATACCAATTATAATTGGAGGATTTGGAAATTGATTAGTTCCATTAATATTAGGAGCACCTGATATAGCATTCCCACGAATAAATAATTTAAGTTTTTGATTACTTCCACCATCATTAACACTATTATTAGTAAGAAGTATAGTAGAAAATGGAGCTGGAACAGGATGAACTGTTTATCCACCTTTATCAACAAATATTGCACATGGTGGAGCTTCAGTTGATTTAGCAATTTTTTCACTTCATTTAGCTGGTATATCATCTATTCTAGGAGCAGTAAATTTTATTACTACAGTAATTAATATACGATCAATTGGAATTACTTATGATCGAATACCTTTATTTGTATGATCAGTAGTAATTACTGCTTTACTATTACTTTTATCATTACCTGTATTAGCAGGAGCTATTACAATATTATTAACTGATCGAAATATAAATACTTCATTTTTTGATCCAGCAGGAGGAGGAGACCCAATTCTATATCA
>MN622112_Volucella_zonaria
TTCTTATTTGGTACTTGAGCAGGTATAGTAGGAACATCTTTAAGTATTTTAATTCGAGCAGAATTAGGACATCCTGGAGCATTAATTGGAGATGATCAAATTTATAATGTAATTGTAACAGCACATGCTTTTGTTATAATTTTTTTTATAGTTATACCAATTATAATTGGAGGATTTGGAAATTGATTAGTTCCATTAATATTAGGTGCACCTGATATAGCATTCCCTCGAATAAATAATTTAAGTTTTTGACTATTACCTCCTTCATTAACATTATTATTAGTAAGTAGTATAGTAGAAAATGGAGCTGGAACAGGTTGAACTGTTTATCCTCCTCTTTCAACAAATATTGCACATGGAGGAGCATCTGTTGATCTAGCAATTTTCTCTCTCCATTTAGCTGGTATATCTTCTATTTTAGGTGCAGTAAATTTTATTACTACAGTAATTAATATACGATCTATTGGAATCACTTATGACCGAATACCTTTATTTGTATGATCTGTAGTAATTACTGCCTTATTATTACTTTTATCACTACCAGTACTAGCAGGAGCTATTACAATATTATTAACTGATCGAAATTTAAATACTTCCTTTTTTGACCCAGCAGGAGGAGGAGATCCAATTTTATATCA
>MN868847_Volucella_zonaria
TTCTTATTTGGTACTTGAGCAGGTATAGTAGGAACATCTTTAAGTATTTTAATTCGAGCAGAATTAGGACATCCTGGAGCATTAATTGGAGATGATCAAATTTATAATGTAATTGTAACAGCACATGCTTTTGTTATAATTTTTTTTATAGTTATACCAATTATAATTGGAGGATTTGGAAATTGATTAGTTCCATTAATATTAGGTGCACCTGATATAGCATTCCCTCGAATAAATAATTTAAGTTTTTGACTATTACCTCCTTCATTAACATTATTATTAGTAAGTAGTATAGTAGAAAATGGAGCTGGAACAGGTTGAACTGTTTATCCTCCTCTTTCAACAAATATTGCACATGGAGGAGCATCTGTTGATCTAGCAATTTTCTCTCTCCATTTAGCTGGTATATCTTCTATTTTAGGTGCAGTAAATTTTATTACTACAGTAATTAATATACGATCTATTGGAATCACTTATGACCGAATACCTTTATTTGTATGATCTGTAGTAATTACTGCCTTATTATTACTTTTATCACTACCAGTACTAGCAGGAGCTATTACAATATTATTAACTGATCGAAATTTAAATACTTCCTTTTTTGACCCAGCAGGAGGAGGAGATCCAATTTTATATCA
>MW473997_Volucella_trifasciata
TTTATATTTGGAACTTGAGCTGGTATAGTTGGTACATCCCTAAGTATCCTAATTCGAGCAGAATTAGGACATCCTGGAGCATTAATTGGTGATGACCAAATTTATAATGTTATTGTAACAGCCCATGCATTTGTAATAATTTTCTTTATAGTAATACCAATTATAATTGGAGGATTTGGAAATTGATTAGTTCCATTAATATTAGGAGCTCCTGATATAGCTTTTCCACGAATAAATAATTTAAGTTTTTGACTTTTACCTCCTTCATTAACATTATTATTAGTAAGTAGTATAGTAGAAAATGGAGCTGGAACAGGATGAACTGTATACCCACCTTTATCAACAAATATTGCACATGGAGGTGCATCTGTTGATTTAGCAATTTTTTCTCTTCATTTAGCAGGAATATCATCTATTTTAGGTGCAGTAAATTTTATTACGACAGTAATTAATATACGATCTATTGGAATTACATATGATCGTATACCTTTATTTGTATGATCAGTAGTAATTACTGCTCTTCTATTACTTTTATCATTACCTGTATTAGCTGGAGCTATTACTATATTATTAACTGATCGAAATCTAAATACATCATTCTTTGATCCAGCAGGAGGTGGAGATCCAATTTTATATCA
>MZ610558_Volucella_inanis
TTCATATTTGGAACTTGAGCTGGAATAGTAGGTACATCATTAAGAATTTTAATTCGAGCAGAATTAGGACATCCAGGAGCATTAATTGGAGATGACCAAATTTATAATGTAATTGTAACAGCACATGCATTTGTAATAATTTTTTTTATAGTTATACCAATTATAATTGGAGGATTTGGAAATTGATTAGTTCCATTAATATTAGGAGCACCTGATATAGCATTCCCACGAATAAATAATTTAAGTTTTTGATTACTTCCACCATCATTAACACTATTATTAGTAAGAAGTATAGTAGAAAATGGAGCTGGAACAGGATGAACTGTTTATCCACCTTTATCAACAAATATTGCACATGGTGGAGCTTCAGTTGATTTAGCAATTTTTTCACTTCATTTAGCTGGTATATCATCTATTCTAGGAGCAGTAAATTTTATTACTACAGTAATTAATATACGATCAATTGGAATTACTTATGATCGAATACCTTTATTTGTATGATCAGTAGTAATTACTGCTTTACTATTACTTTTATCATTACCTGTATTAGCAGGAGCTATTACAATATTATTAACTGATCGAAATATAAATACTTCATTTTTTGATCCAGCAGGAGGAGGAGACCCAATTCTATATCA
>MZ628285_Volucella_pellucens
TTCTTATTTGGTACTTGAGCAGGTATAGTAGGAACATCTTTAAGTATTTTAATTCGAGCAGAATTAGGACATCCTGGAGCATTAATTGGAGATGACCAAATTTATAATGTAATTGTAACAGCACATGCTTTTGTAATAATTTTTTTTATAGTTATACCAATTATAATTGGAGGATTTGGAAATTGATTAGTTCCATTAATATTAGGTGCACCTGATATAGCCTTCCCTCGAATAAATAATTTAAGTTTTTGACTATTACCTCCTTCATTAACATTATTATTAGTAAGTAGTATAGTAGAAAATGGGGCTGGGACAGGTTGAACTGTTTATCCCCCTCTTTCAACAAATATTGCACATGGAGGAGCATCTGTTGATCTAGCAATTTTCTCTCTTCACTTAGCCGGTATATCTTCTATTTTAGGTGCAGTAAATTTTATTACTACAGTAATTAATATACGATCTATTGGAATTACTTATGATCGAATACCTTTATTTGTATGATCTGTAGTAATTACTGCCTTATTATTACTCTTATCACTACCAGTATTAGCAGGAGCTATTACAATATTATTAACTGATCGAAATTTAAATACTTCATTTTTTGACCCAGCAGGAGGAGGAGATCCAATTTTATATCA
