# Supplementary material for: Diversity and associations of parasites, parasitoids, and nest-associated organisms of Vespa mandarinia (Hymenoptera: Vespidae) in South Korea
Source: PeerJ. 2026 May 19;14:e21240. doi: 10.7717/peerj.21240 (PMC13196716; doi:10.7717/peerj.21240)
Supplement: Supplemental Information 13 — Specimen-level collection records used in this study, including collection source (trapped individuals or nests), locality, collection date, host taxon, associated organisms identified, and related metadata. The raw data underlying Table 1 and associated analyses. [file peerj-14-21240-s013.csv]

No.	Identified species	Collected location		Date	Collection	NCBI No.	Voucher no.	Collected samples	Developmental stage
1	Xenos moutoni	Nae-dong, Daegu	37°58'17"N 128°39'41"E	2019-05-08	Trap	PV246623	X-1	1	Neotenic form
2	Xenos moutoni			2019-06-15	Trap	PV246624	X-2	1	Neotenic form
3	Xenos moutoni			2019-05-15	Trap	PV246625	X-3	3	Neotenic form
4	Xenos moutoni	Jikdong-ri, Pocheon	37°45'22.1"N 127°09'49.2"E	2017-08-14	Trap	PV246626	X-4	2	Neotenic form
5	Xenos moutoni	Bukseong-dong, Incheon	37°28'15.70"N 126°35'51.94"'E	2020-08-30	Trap	PV246627	X-5	1	Neotenic form
6	Xenos moutoni	Jikdong-ri, Pocheon	37°45'22.1"N 127°09'49.2"E	2017-07-31	Trap	PV246628	X-6	1	Neotenic form
7	Xenos moutoni	Gajeong-ri, Gyeongju	35°53'58.44"N 129° 9'8.70"E	2017-08-25	Trap	PV246629	X-7	1	Neotenic form
8	Xenos moutoni	Sinseon-dong, Busan	35° 5'11.45"N 129° 2'58.59"E	2019-09-06	Trap	PV246631	X-9	1	Neotenic form
9	Pheromermis vesparum	Naeseo-ri, Gurye	35°14'30.84"N 127°35'19.76"E	2021-07-09	Trap	PV236151	Ph-1	1	Juvenile
10	Volucella suzukii	Tae-ri, Andong	36°37'46.43"N 128°45'53.12"E	2020-10-21	Nest 1	PV252796	V-1	30	Larva
11	Volucella suzukii					PV252797	V-2		Larva
12	Volucella suzukii	Oam-ri, Yecheon	36°39'13.47"N 128°32'5.15"E	2019-10-09	Nest 2	PV252798	V-3	30	Larva
13	Volucella suzukii					PV252799	V-4		Larva
14	Volucella suzukii					PV252800	V-5	1	Adult
15	Volucella coreana					PV252801	V-6	16	Larva
16	Volucella suzukii	Hwabong-dong, Ulsan	35°35'54.69"N 129°22'33.12"E	2021-10-20	Nest 3	PV252802	V-7	30	Larva
17	Volucella suzukii					PV252803	V-8		Larva
18	Pyralis regalis					PV242214	Py-5	15	Larva
19	Pyralis regalis			2022-02-09		-	Py-6	38	Adult
20	Quedius pectinatus			2021-10-20		-	S-1	1	Adult
21	Unidentified	Naedong-ri, Gurye	35°15'33.90"N 127°35'56.55"E	2019-08-30	Nest 4	-	V-9	9	Larva
22	Pyralis regalis					PV242210	Py-1	4	Larva
23	Volucella coreana	Igae-ri, Andong	36°36'54.07"N 128°38'29.80"E	2019-10-07	Nest 5	PV252804	V-10	1	Larva
24	Pyralis regalis					PV242212	Py-3	11	Larva
25	Xenos moutoni					PV246630	X-8	2	Pupa
26	Volucella coreana	Hahoe-ri, Andong	36°33'8.09"N 128°31'50.12"E	2021-08-13	Nest 6	PV252805	V-11	2	Larva
27	Volucella coreana					PV252806	V-12	1	During pupation
28	Volucella coreana					PV252807	V-13	3	Larva
29	Volucella coreana	Naedong-ri, Gurye	35°14'13.76"N 127°35'24.60"E	2019-09-26	Nest 7	PV252808	V-14	1	Larva
30	Volucella coreana					PV252809	V-15	2	Adult
31	Pyralis regalis					PV242211	Py-2	6	Larva
32	Pyralis regalis	Seonggok-dong, Andong	36°34'9.74"N 128°46'15.56"E	2019-09-20	Nest 8	PV242213	Py-4	4	Larva
33	Pyralis regalis	Gaguri, Andong	36°36'47.89"N 128°46'42.17"E	2021-10-20	Nest 9	PV242215	Py-7	24	Larva
34	Pyralis regalis			2022-01-21		-	Py-8	45	Adult
35	Quedius pectinatus	Gudam-ri, Andong	36°32'54.09"N 128°28'10.75"E	2020-10-12	Nest 10	PV241484	S-2	6	Larva
36	Quedius pectinatus	Cheolpa-ri, Uiseong	36°21'54.69"N 128°39'34.21"E	2022-09-02	(Rearing) Nest 11	PV241485	S-3	76	Larva
37	Quedius pectinatus					PV241486	S-4	11	Adult
38	Quedius pectinatus		36°21'54.15"N 128°39'32.82"E	2022-09-20	(Rearing) Nest 12	PV241487	S-5	79	Larva
39	Quedius pectinatus	Pungri-ri, Uiseong	36°17'52.12"N 128°38'57.31"E	2022-09-16	Nest 13	-	S-6	2	Adult
40	Hermetia illucens	Arail-dong, Jeju	33°26'47.83"N 126°33'23.50"E	2025-09-30	Trap	PX626602	HeJJA-1	1	Adult
41	Hermetia illucens	Sinwol-ri, Uiseong	36°22'1.14"N 128°38'52.50"E	2025-10-02	(Rearing) Nest 14	PX626604	HeUSA-1	1	Adult
42	Hermetia illucens					PX626605	HeUSA-2	1	Adult
43	Hermetia illucens					PX626606	HeUSL-1	1	Larva
